# Supplementary material for: 4,4′-(Ethene-1,2-diyl)dipyridinium bis­[4-(2-carboxy­benzo­yl)benzoate]
Source: Acta Crystallogr Sect E Struct Rep Online. 2009 Nov 25;65(Pt 12):o3219. doi: 10.1107/S1600536809048417 (PMC2971962; doi:10.1107/S1600536809048417)
Supplement: Supplementary file 2 [file e-65-o3219-Isup2.hkl]

# 
# h,k,l, Fc-squared, Fo-squared, sigma(Fo-squared) and status flag 
# 
data_I
_shelx_title ' A in P-1' 
_shelx_refln_list_code          4 
_shelx_F_calc_maximum      152.83 
_exptl_crystal_F_000       376.00 
_reflns_d_resolution_high  0.8256 
 
loop_ 
 _symmetry_equiv_pos_as_xyz 
 'x, y, z' 
 '-x, -y, -z' 
 
_cell_length_a     7.1335 
_cell_length_b     9.4558 
_cell_length_c    13.2060 
_cell_angle_alpha  81.641 
_cell_angle_beta   79.986 
_cell_angle_gamma  71.260 
 
_shelx_F_squared_multiplier     1.000 
 
loop_ 
 _refln_index_h 
 _refln_index_k 
 _refln_index_l 
 _refln_F_squared_calc 
 _refln_F_squared_meas 
 _refln_F_squared_sigma 
 _refln_observed_status 
   1   0   0        8.72       13.63      0.97 o 
   2   0   0      183.78      152.61      4.04 o 
   3   0   0      233.87      227.65      7.47 o 
   4   0   0      876.50      837.03      9.92 o 
   5   0   0       13.49       15.10      1.79 o 
   6   0   0        0.37        0.52      1.38 o 
   7   0   0       51.11       48.82      4.18 o 
  -7   1   0      165.66      189.30     10.51 o 
  -6   1   0       38.19       37.23      2.76 o 
  -5   1   0        0.21       -0.40      1.30 o 
  -4   1   0       26.22       25.53      1.86 o 
  -3   1   0      374.84      381.49      5.69 o 
  -2   1   0       71.01       62.37      1.93 o 
  -1   1   0     1622.74     1615.10     22.07 o 
   1   1   0       32.98       47.66      1.16 o 
   2   1   0       70.79       64.41      1.47 o 
   3   1   0       94.79       95.57      2.55 o 
   4   1   0       80.25       77.39      2.70 o 
   5   1   0       93.30       97.55      3.43 o 
   6   1   0       41.21       45.03      2.33 o 
   7   1   0       11.31       11.09      2.77 o 
   8   1   0        0.06        1.35      2.62 o 
  -7   2   0      130.45      163.06      9.77 o 
  -6   2   0       30.93       30.30      3.53 o 
  -5   2   0       39.22       35.55      3.24 o 
  -4   2   0      120.58      128.95      4.75 o 
  -3   2   0        1.31        0.17      0.92 o 
  -2   2   0       16.85       19.80      1.27 o 
  -1   2   0    23357.77    20622.65    487.60 o 
   0   2   0        1.71        1.71      0.82 o 
   1   2   0      704.55      649.46      6.22 o 
   2   2   0     2994.18     2910.56     58.61 o 
   3   2   0     2978.35     3039.60     25.26 o 
   4   2   0        0.65        0.49      0.86 o 
   5   2   0      175.18      166.75      3.58 o 
   6   2   0      250.67      246.74      6.81 o 
   7   2   0       71.84       75.67      7.38 o 
  -7   3   0        7.99       15.13      4.20 o 
  -6   3   0       13.49       12.11      4.54 o 
  -5   3   0      140.77      162.21      8.65 o 
  -4   3   0        4.57        7.23      1.86 o 
  -3   3   0      147.14      150.66      3.64 o 
  -2   3   0      644.64      666.77     12.70 o 
  -1   3   0      671.87      651.01      9.49 o 
   0   3   0      179.42      173.34      4.17 o 
   1   3   0      110.43      117.08      2.58 o 
   2   3   0     1075.84     1044.18     10.00 o 
   3   3   0      380.64      378.54      5.50 o 
   4   3   0      131.76      136.07      7.14 o 
   5   3   0       13.70       12.59      1.62 o 
   6   3   0       86.11       85.35      7.55 o 
   7   3   0       12.47       17.13      4.47 o 
   8   3   0        5.08        8.02      4.11 o 
  -6   4   0        1.89        0.21      1.92 o 
  -5   4   0      105.91      100.44     12.08 o 
  -4   4   0       15.28       16.81      2.66 o 
  -3   4   0        1.83        1.38      1.46 o 
  -2   4   0     1219.76     1226.51     16.56 o 
  -1   4   0      279.90      314.76      6.81 o 
   0   4   0      758.31      740.13      7.81 o 
   1   4   0       34.38       37.49      1.72 o 
   2   4   0     2492.53     2584.30     21.04 o 
   3   4   0      136.74      139.45      3.46 o 
   4   4   0       96.58       99.67      3.74 o 
   5   4   0        0.58        0.51      1.12 o 
   6   4   0       55.08       55.03      3.93 o 
   7   4   0       67.11       60.32      7.32 o 
   8   4   0       30.89       20.65      5.46 o 
  -6   5   0       26.76       35.95      4.50 o 
  -5   5   0        8.34        5.55      2.23 o 
  -4   5   0        1.40        2.92      1.74 o 
  -3   5   0        5.21        1.60      1.48 o 
  -2   5   0        9.39        7.36      1.99 o 
  -1   5   0       17.68       17.84      2.29 o 
   0   5   0      205.95      220.97      5.92 o 
   1   5   0       85.16       74.87      2.52 o 
   2   5   0      103.44      102.33      3.10 o 
   3   5   0        1.40        0.38      1.26 o 
   4   5   0        0.88        2.15      1.15 o 
   5   5   0        9.07       14.82      1.83 o 
   6   5   0        6.37        3.02      2.64 o 
   7   5   0       11.05        9.18      4.30 o 
   8   5   0       46.15       40.02      7.03 o 
  -5   6   0       10.02       15.05      4.63 o 
  -4   6   0        9.96       11.04      2.65 o 
  -3   6   0       61.98       57.38      7.13 o 
  -2   6   0        6.90        8.28      3.87 o 
  -1   6   0       46.94       42.01      3.76 o 
   0   6   0        3.22        1.61      1.81 o 
   1   6   0     1288.21     1294.39     13.27 o 
   2   6   0      120.29      117.29      3.57 o 
   3   6   0       30.04       33.44      2.46 o 
   4   6   0       18.04       18.57      2.43 o 
   5   6   0        0.93        2.16      1.33 o 
   6   6   0       53.97       45.17      6.12 o 
   7   6   0        2.63        4.18      3.23 o 
   8   6   0        1.42        5.34      4.13 o 
  -4   7   0        1.70        7.48      2.55 o 
  -3   7   0        1.10        1.29      2.32 o 
  -2   7   0       48.18       42.80      7.36 o 
  -1   7   0        1.45        2.63      1.88 o 
   0   7   0        0.05        0.39      2.63 o 
   1   7   0       23.10       24.00      2.94 o 
   2   7   0      100.38      108.40      3.73 o 
   3   7   0       11.78       18.36      3.93 o 
   4   7   0        5.86        7.89      2.82 o 
   5   7   0      101.59      103.18      5.18 o 
   6   7   0       70.94       79.03      7.76 o 
   7   7   0        0.04        1.94      2.62 o 
  -3   8   0        2.07        2.39      2.32 o 
  -2   8   0        5.03        7.63      2.65 o 
  -1   8   0       11.48       14.20      2.90 o 
   0   8   0        8.89        8.14      3.84 o 
   1   8   0       65.64       60.00      7.52 o 
   2   8   0        4.27        0.53      1.70 o 
   3   8   0       29.01       33.56      2.60 o 
   4   8   0       21.79       24.88      2.67 o 
   5   8   0      136.76      116.48      5.70 o 
   6   8   0        2.90        6.22      3.16 o 
   7   8   0        2.37        5.59      3.54 o 
  -2   9   0       29.30       24.39      4.01 o 
  -1   9   0        1.84       -0.32      1.82 o 
   0   9   0      138.43      137.01      6.58 o 
   1   9   0        9.97        8.15      5.04 o 
   2   9   0        0.00        2.04      2.53 o 
   3   9   0        1.48       -0.72      1.72 o 
   4   9   0       31.64       32.61      3.54 o 
   5   9   0        6.69        2.47      1.98 o 
   6   9   0       11.15        8.42      3.54 o 
  -1  10   0       14.45       10.73      3.19 o 
   0  10   0        5.53        7.21      6.12 o 
   1  10   0       24.21       23.20      3.90 o 
   2  10   0        9.50       11.83      3.01 o 
   3  10   0        0.02       -0.65      1.81 o 
   4  10   0        4.12        2.45      2.91 o 
   6  10   0        2.35       -0.57      2.64 o 
   1  11   0        1.13        0.90      2.24 o 
   2  11   0        1.26        2.27      2.45 o 
   3  11   0        1.79       -1.34      2.05 o 
   4  11   0        5.04        4.20      3.65 o 
  -3 -11   1        0.83        0.65      2.27 o 
  -2 -11   1        2.57        3.08      2.53 o 
  -1 -11   1        0.26       -1.00      2.14 o 
  -4 -10   1       14.90       12.54      2.88 o 
  -3 -10   1       47.41       43.48      4.31 o 
  -2 -10   1       14.14       16.75      3.27 o 
  -1 -10   1       90.35       88.72      8.41 o 
   0 -10   1        1.63        1.11      2.39 o 
   1 -10   1       10.81        5.84      3.40 o 
  -6  -9   1        0.01        0.78      2.47 o 
  -5  -9   1        0.36       -0.63      2.03 o 
  -4  -9   1       47.82       51.47      4.19 o 
  -3  -9   1       30.03       31.40      3.55 o 
  -2  -9   1        5.06        4.65      2.13 o 
  -1  -9   1        1.28        2.02      2.50 o 
   0  -9   1       35.38       32.54      5.17 o 
   1  -9   1        4.59        3.97      2.23 o 
   2  -9   1        0.65        0.11      2.84 o 
  -7  -8   1       10.56        9.58      4.01 o 
  -6  -8   1        0.75        0.36      2.09 o 
  -5  -8   1      112.47       87.79      5.57 o 
  -4  -8   1        1.11        0.81      1.50 o 
  -3  -8   1        5.71        4.65      1.91 o 
  -2  -8   1       11.03       11.06      2.61 o 
  -1  -8   1        0.05        0.12      1.75 o 
   0  -8   1      209.53      202.13      7.46 o 
   1  -8   1       33.46       37.90      4.00 o 
   2  -8   1       13.22       14.40      3.23 o 
   3  -8   1       14.36        9.88      2.94 o 
  -7  -7   1       23.82       25.84      5.32 o 
  -6  -7   1       30.72       26.75      4.98 o 
  -5  -7   1        3.50        1.11      2.16 o 
  -4  -7   1       20.62       20.62      2.21 o 
  -3  -7   1       13.46       16.48      4.10 o 
  -2  -7   1       34.49       36.78      2.66 o 
  -1  -7   1        3.22        4.64      2.00 o 
   0  -7   1       13.79       12.65      2.45 o 
   1  -7   1        6.29        5.05      2.04 o 
   2  -7   1       77.23       59.91      7.15 o 
   3  -7   1        0.29       -2.10      1.40 o 
   4  -7   1        1.28       -0.37      1.77 o 
  -8  -6   1       13.08       12.05      4.85 o 
  -7  -6   1        1.07        1.58      2.45 o 
  -6  -6   1      303.57      257.70     12.59 o 
  -5  -6   1        4.98        2.36      1.57 o 
  -4  -6   1       41.60       46.50      2.72 o 
  -3  -6   1      273.99      267.98      5.55 o 
  -2  -6   1       18.57       23.31      1.92 o 
  -1  -6   1      374.26      358.38      8.22 o 
   0  -6   1       93.29       93.06      7.39 o 
   1  -6   1       36.84       37.99      3.47 o 
   2  -6   1       19.52       14.18      4.11 o 
   3  -6   1       74.23       71.95      4.79 o 
   4  -6   1        1.06        1.73      1.85 o 
   5  -6   1        0.44        2.24      2.52 o 
  -7  -5   1        1.53        4.18      3.27 o 
  -6  -5   1       20.03       26.65      3.91 o 
  -5  -5   1        5.18        7.42      1.86 o 
  -4  -5   1      300.63      289.88      9.27 o 
  -3  -5   1      278.35      268.12      5.28 o 
  -2  -5   1        0.02       -0.65      0.91 o 
  -1  -5   1      274.10      294.95      5.02 o 
   0  -5   1        6.95        2.70      0.94 o 
   1  -5   1        3.43        1.74      1.46 o 
   2  -5   1        2.88        3.55      1.58 o 
   3  -5   1       50.08       49.63      3.81 o 
   4  -5   1       25.45       26.07      3.39 o 
   5  -5   1       55.69       45.54      4.37 o 
   6  -5   1       14.24       10.66      2.91 o 
  -8  -4   1        7.87        4.58      3.06 o 
  -7  -4   1       12.95       11.14      4.07 o 
  -6  -4   1       10.73        9.35      2.26 o 
  -5  -4   1       71.60       82.18      5.26 o 
  -4  -4   1       14.42        8.90      1.46 o 
  -3  -4   1       33.12       31.77      1.96 o 
  -2  -4   1     2498.71     2601.76     21.36 o 
  -1  -4   1       12.64       11.54      1.18 o 
   0  -4   1       61.46       79.59      2.07 o 
   1  -4   1       95.31      108.84      4.07 o 
   2  -4   1     1766.83     1694.68     20.66 o 
   3  -4   1       60.63       56.28      4.10 o 
   4  -4   1        1.17        0.90      1.51 o 
   5  -4   1       13.06       12.07      2.53 o 
   6  -4   1        2.79        6.35      2.40 o 
  -8  -3   1        6.03        8.31      3.76 o 
  -7  -3   1        0.04       -0.02      1.67 o 
  -6  -3   1       48.11       51.46      3.88 o 
  -5  -3   1      187.27      184.50      4.55 o 
  -4  -3   1        0.55        2.26      1.61 o 
  -3  -3   1        3.63        5.79      1.07 o 
  -2  -3   1      275.07      303.35      6.28 o 
  -1  -3   1     1801.74     1753.60     14.55 o 
   0  -3   1      405.79      397.94      6.62 o 
   1  -3   1      388.47      374.41      6.84 o 
   2  -3   1      888.12      878.88     12.44 o 
   3  -3   1       41.29       36.30      1.93 o 
   4  -3   1      215.60      212.41     13.72 o 
   5  -3   1       17.56       14.92      2.56 o 
   6  -3   1        4.76        4.31      1.98 o 
   7  -3   1        3.53        2.91      2.31 o 
  -8  -2   1        1.01        2.41      3.10 o 
  -7  -2   1        0.90        0.78      3.30 o 
  -6  -2   1       57.16       51.79      3.82 o 
  -5  -2   1       10.15        8.84      2.32 o 
  -4  -2   1      159.30      157.24      6.43 o 
  -3  -2   1     1071.71     1201.39     11.50 o 
  -2  -2   1      422.11      382.35      4.82 o 
  -1  -2   1      907.09      957.78      8.50 o 
   0  -2   1      631.95      532.76     14.68 o 
   1  -2   1     6318.23     5613.14     84.65 o 
   2  -2   1      317.58      338.32      5.55 o 
   3  -2   1      267.17      282.49      4.92 o 
   4  -2   1       41.72       46.11      2.42 o 
   5  -2   1       21.02       19.98      2.61 o 
   6  -2   1       21.66       21.49      5.30 o 
   7  -2   1       45.37       62.32      6.54 o 
  -8  -1   1        0.01        2.24      2.91 o 
  -7  -1   1       68.86       78.32      5.11 o 
  -6  -1   1       48.04       54.85      5.49 o 
  -5  -1   1       18.21       19.87      2.52 o 
  -4  -1   1      158.53      145.63      3.61 o 
  -3  -1   1      330.06      354.33      6.71 o 
  -2  -1   1      478.85      496.78      4.47 o 
  -1  -1   1     1895.15     1774.54     24.07 o 
   0  -1   1      617.63      584.42      9.05 o 
   1  -1   1      731.31      699.91      8.14 o 
   2  -1   1       57.56       61.28      2.48 o 
   3  -1   1      219.22      206.58      4.01 o 
   4  -1   1       69.49       77.79      5.98 o 
   5  -1   1        0.01        0.60      1.09 o 
   6  -1   1       31.07       31.31      3.25 o 
   7  -1   1        0.00        2.85      3.16 o 
  -8   0   1        4.15        9.98      4.16 o 
  -7   0   1        9.97       13.24      2.80 o 
  -6   0   1       76.27       83.53      4.75 o 
  -5   0   1       60.25       63.44      2.99 o 
  -4   0   1        6.28        5.95      1.45 o 
  -3   0   1      739.43      707.83      8.00 o 
  -2   0   1      981.84      934.14      8.64 o 
  -1   0   1      104.44       85.83      2.08 o 
   1   0   1      375.75      351.50      5.06 o 
   2   0   1      144.84      140.68      2.66 o 
   3   0   1      212.86      215.04      3.93 o 
   4   0   1      232.58      222.71      4.55 o 
   5   0   1       11.94       15.14      3.21 o 
   6   0   1       44.73       48.37      2.95 o 
   7   0   1       55.54       57.48      4.35 o 
  -7   1   1       12.78       13.02      4.05 o 
  -6   1   1      117.59      121.67      8.35 o 
  -5   1   1        0.00        1.55      1.18 o 
  -4   1   1       13.69       16.24      1.76 o 
  -3   1   1        1.25        0.48      0.78 o 
  -2   1   1      144.64      151.69      2.97 o 
  -1   1   1     1477.71     1365.82     12.77 o 
   0   1   1      405.42      393.22      6.77 o 
   1   1   1      122.52       91.25      4.25 o 
   2   1   1     3360.49     3099.66     19.57 o 
   3   1   1       89.90       93.72      2.89 o 
   4   1   1      502.29      508.60      7.08 o 
   5   1   1      149.32      135.04      5.07 o 
   6   1   1       42.59       42.05      2.49 o 
   7   1   1      124.71      126.14      8.65 o 
   8   1   1        0.89        1.33      3.19 o 
  -7   2   1        7.89       10.38      4.22 o 
  -6   2   1       88.91      116.60      8.40 o 
  -5   2   1       16.46       17.11      2.07 o 
  -4   2   1        7.18        4.62      1.28 o 
  -3   2   1        5.28        6.95      1.17 o 
  -2   2   1       17.00       17.23      1.27 o 
  -1   2   1      308.69      309.22      4.00 o 
   0   2   1      164.98      150.58      2.40 o 
   1   2   1      528.63      534.92      5.67 o 
   2   2   1     9107.96     8655.23    108.98 o 
   3   2   1      288.46      294.64      4.52 o 
   4   2   1      132.58      135.75      2.91 o 
   5   2   1      114.57      115.58      3.26 o 
   6   2   1        0.72       -0.87      0.92 o 
   7   2   1      123.87      118.04      8.82 o 
   8   2   1       43.29       48.35      6.90 o 
  -7   3   1       11.75       29.22      5.49 o 
  -6   3   1       27.95       28.10      5.06 o 
  -5   3   1       78.35       85.38      4.95 o 
  -4   3   1       43.93       42.76      3.43 o 
  -3   3   1      188.08      194.24      4.29 o 
  -2   3   1      378.69      408.17      5.62 o 
  -1   3   1       20.79       18.66      1.11 o 
   0   3   1      261.92      255.32      3.62 o 
   1   3   1       54.98       60.46      1.92 o 
   2   3   1      808.48      816.83      8.20 o 
   3   3   1     1545.86     1687.41     14.94 o 
   4   3   1        0.23        1.03      0.88 o 
   5   3   1       14.79       14.68      1.67 o 
   6   3   1      169.82      178.91      6.40 o 
   7   3   1       15.44       16.58      4.70 o 
   8   3   1        2.62        0.74      3.31 o 
  -6   4   1        2.27        4.70      2.57 o 
  -5   4   1      123.85      129.13      6.03 o 
  -4   4   1        3.18        4.56      1.79 o 
  -3   4   1       35.29       33.85      3.08 o 
  -2   4   1       45.72       36.70      2.88 o 
  -1   4   1       62.90       64.20      3.18 o 
   0   4   1      505.39      526.18      8.99 o 
   1   4   1       41.49       38.06      1.75 o 
   2   4   1        0.02        0.42      1.08 o 
   3   4   1      167.30      180.28      3.82 o 
   4   4   1      607.32      589.51      8.01 o 
   5   4   1        1.42        0.80      1.07 o 
   6   4   1      129.79      124.05      7.53 o 
   7   4   1       85.81       85.88      8.52 o 
   8   4   1       44.70       51.88      7.51 o 
  -6   5   1        0.79        3.26      2.30 o 
  -5   5   1        0.55       -0.32      1.65 o 
  -4   5   1       41.44       42.02      3.97 o 
  -3   5   1        6.37        4.21      3.76 o 
  -2   5   1       95.10      102.26      4.70 o 
  -1   5   1       61.99       49.88      3.24 o 
   0   5   1      296.28      304.30      4.67 o 
   1   5   1       40.20       42.83      2.01 o 
   2   5   1      408.59      443.58      6.49 o 
   3   5   1       50.85       56.02      2.44 o 
   4   5   1        5.75        5.65      1.37 o 
   5   5   1       16.98       14.93      1.85 o 
   6   5   1       62.53       59.26      6.37 o 
   7   5   1        0.31        0.68      3.00 o 
   8   5   1       13.52       21.05      5.93 o 
  -5   6   1       11.51       14.04      6.30 o 
  -4   6   1       12.15       10.61      2.56 o 
  -3   6   1       84.75       69.60      6.18 o 
  -2   6   1       14.99       19.44      5.01 o 
  -1   6   1      114.70      133.69      5.33 o 
   0   6   1      120.94      116.68      4.82 o 
   1   6   1      261.15      276.42      5.11 o 
   2   6   1      260.94      255.15      5.16 o 
   3   6   1       64.31       64.24      4.03 o 
   4   6   1        0.01       -0.58      1.16 o 
   5   6   1        9.90       13.84      2.56 o 
   6   6   1       30.00       31.25      3.60 o 
   7   6   1        3.00       -1.71      2.17 o 
   8   6   1        1.94       -3.78      2.83 o 
  -4   7   1        2.42        2.21      2.36 o 
  -3   7   1        5.67        5.54      2.43 o 
  -2   7   1       14.80       14.74      2.80 o 
  -1   7   1        0.54        1.81      1.75 o 
   0   7   1       12.72       10.59      4.53 o 
   1   7   1        0.23       -0.27      1.45 o 
   2   7   1       41.59       44.09      2.86 o 
   3   7   1      125.45      125.47      4.07 o 
   4   7   1        9.79        8.35      1.78 o 
   5   7   1       18.07        9.75      4.31 o 
   6   7   1       32.45       27.38      5.38 o 
   7   7   1       14.63       14.73      4.60 o 
   8   7   1       19.20       24.32      5.70 o 
  -3   8   1        6.16        6.14      2.59 o 
  -2   8   1        5.97        4.61      2.49 o 
  -1   8   1       44.95       41.23      7.51 o 
   0   8   1        9.48       13.50      3.13 o 
   1   8   1        8.09       15.80      2.79 o 
   2   8   1        0.09        0.69      2.31 o 
   3   8   1        0.55       -0.05      1.25 o 
   4   8   1        3.86        4.08      1.47 o 
   5   8   1       36.56       31.23      4.88 o 
   6   8   1        0.51       -1.52      2.30 o 
   7   8   1        9.44       18.63      5.27 o 
  -2   9   1        3.85        5.16      2.62 o 
  -1   9   1        1.01        0.42      2.03 o 
   0   9   1       12.29       11.77      3.39 o 
   1   9   1       19.40       11.06      2.65 o 
   2   9   1        3.27        4.41      2.80 o 
   3   9   1       89.71       91.34      5.16 o 
   4   9   1      124.59      147.30      9.54 o 
   5   9   1       31.59       24.12      3.47 o 
   6   9   1       24.30       32.30      5.89 o 
   7   9   1        4.19        4.09      3.14 o 
  -1  10   1        0.73        1.15      2.29 o 
   0  10   1        7.00        9.89      2.75 o 
   1  10   1        4.17        2.19      2.04 o 
   2  10   1      153.62      166.48      7.29 o 
   3  10   1       36.49       35.78      3.99 o 
   4  10   1        8.06       -0.51      2.55 o 
   5  10   1       15.47       23.97      5.25 o 
   6  10   1       39.32       59.20      7.53 o 
   1  11   1        4.13        2.70      2.40 o 
   2  11   1      216.81      223.34      9.72 o 
   3  11   1       62.16       67.26      7.93 o 
   4  11   1        8.01        2.91      3.21 o 
  -3 -11   2       16.74       12.77      5.02 o 
  -2 -11   2        0.01       -1.33      2.21 o 
  -4 -10   2       96.05       91.43      8.38 o 
  -3 -10   2        0.41        3.41      2.89 o 
  -2 -10   2       13.10       15.17      3.21 o 
  -1 -10   2        8.44        8.41      4.70 o 
   0 -10   2       25.91       21.11      3.95 o 
   1 -10   2        8.47        8.22      2.89 o 
  -6  -9   2        8.35        2.64      3.23 o 
  -5  -9   2        4.81        5.22      2.40 o 
  -4  -9   2      379.85      393.71     14.94 o 
  -3  -9   2        6.67        3.83      2.16 o 
  -2  -9   2        6.31        6.91      2.33 o 
  -1  -9   2      218.07      228.65      8.27 o 
   0  -9   2        3.60        2.31      2.24 o 
   1  -9   2       28.18       31.07      4.13 o 
   2  -9   2        0.54       -1.44      2.06 o 
  -7  -8   2        1.24        7.66      4.05 o 
  -6  -8   2        8.23        4.58      3.48 o 
  -5  -8   2        0.16        1.52      1.88 o 
  -4  -8   2       42.15       47.91      4.73 o 
  -3  -8   2        2.67        3.16      1.78 o 
  -2  -8   2        6.17        6.96      2.15 o 
  -1  -8   2       15.58       18.41      3.03 o 
   0  -8   2       23.93       23.29      3.36 o 
   1  -8   2        4.18        2.43      1.87 o 
   2  -8   2       11.62       12.60      5.51 o 
   3  -8   2       13.56        7.41      3.14 o 
  -7  -7   2       18.66       21.86      5.44 o 
  -6  -7   2        0.06        5.65      2.81 o 
  -5  -7   2      163.74      135.92      5.78 o 
  -4  -7   2        3.95        4.98      1.51 o 
  -3  -7   2       66.38       65.29      3.17 o 
  -2  -7   2       75.97       81.69      5.05 o 
  -1  -7   2       66.64       58.93      3.99 o 
   0  -7   2       31.99       31.52      8.65 o 
   1  -7   2       55.73       48.90      4.09 o 
   2  -7   2        1.74        1.11      1.85 o 
   3  -7   2       65.25       64.42      5.09 o 
   4  -7   2       20.95       12.55      3.21 o 
  -7  -6   2        8.58        4.05      3.40 o 
  -6  -6   2      138.39      150.66      6.33 o 
  -5  -6   2        3.39        2.95      1.63 o 
  -4  -6   2       43.54       44.72      2.69 o 
  -3  -6   2        0.96       -0.18      1.14 o 
  -2  -6   2      110.24       99.18      3.43 o 
  -1  -6   2       83.28       95.65      5.15 o 
   0  -6   2       34.86       32.56      5.06 o 
   1  -6   2        3.32        5.55      1.99 o 
   2  -6   2       91.48       86.13      5.79 o 
   3  -6   2      152.33      145.17      6.40 o 
   4  -6   2        0.09        0.93      3.30 o 
   5  -6   2        1.34       -2.63      1.80 o 
  -8  -5   2        7.15        5.32      3.82 o 
  -7  -5   2       36.95       31.37      6.05 o 
  -6  -5   2       37.29       23.18      3.08 o 
  -5  -5   2       43.80       43.84      3.47 o 
  -4  -5   2        6.79        6.16      1.43 o 
  -3  -5   2       49.54       52.09      3.94 o 
  -2  -5   2      169.32      185.39      4.49 o 
  -1  -5   2        6.98        8.72      1.28 o 
   0  -5   2      183.07      182.59      5.94 o 
   1  -5   2      593.57      648.11     15.59 o 
   2  -5   2      127.79      136.48      5.44 o 
   3  -5   2       70.45       60.78      6.32 o 
   4  -5   2       13.23       16.13      4.01 o 
   5  -5   2        2.04        0.36      2.05 o 
   6  -5   2        0.54        4.32      2.38 o 
  -8  -4   2        7.13        8.46      3.76 o 
  -7  -4   2       19.49       19.29      3.15 o 
  -6  -4   2       19.65       23.23      3.06 o 
  -5  -4   2       25.15       22.61      2.72 o 
  -4  -4   2      137.17      124.83      3.55 o 
  -3  -4   2       18.82       16.55      2.41 o 
  -2  -4   2       47.18       44.41      3.13 o 
  -1  -4   2     1294.13     1240.53     11.95 o 
   0  -4   2       58.92       52.23      1.98 o 
   1  -4   2        7.81       11.69      1.86 o 
   2  -4   2      396.13      380.67     12.07 o 
   3  -4   2       13.19       17.50      2.49 o 
   4  -4   2       31.88       29.52      3.17 o 
   5  -4   2        0.45       -1.01      1.50 o 
   6  -4   2        0.34        1.99      1.99 o 
  -8  -3   2       20.61       12.66      4.28 o 
  -7  -3   2        3.61        2.76      3.82 o 
  -6  -3   2       75.41       73.60      4.65 o 
  -5  -3   2       48.21       49.03      3.53 o 
  -4  -3   2        4.76        5.80      1.23 o 
  -3  -3   2      374.02      402.09      5.74 o 
  -2  -3   2      670.75      675.83      9.00 o 
  -1  -3   2       10.68       12.57      1.96 o 
   0  -3   2     1225.54     1244.27     11.13 o 
   1  -3   2      179.18      170.39      4.58 o 
   2  -3   2      436.84      374.30     17.70 o 
   3  -3   2       23.13       28.36      2.72 o 
   4  -3   2        0.00        0.18      1.35 o 
   5  -3   2        2.74        0.25      4.42 o 
   6  -3   2       46.31       41.49      4.47 o 
   7  -3   2       30.28       30.69      4.01 o 
  -8  -2   2        0.59       -0.13      2.57 o 
  -7  -2   2        0.37       -1.02      1.65 o 
  -6  -2   2       98.14      100.17      5.02 o 
  -5  -2   2       57.54       52.82     10.80 o 
  -4  -2   2       35.39       32.90      2.62 o 
  -3  -2   2      239.61      251.00      4.13 o 
  -2  -2   2       14.24       15.81      1.11 o 
  -1  -2   2       56.46       44.96      1.61 o 
   0  -2   2      515.61      503.37      5.43 o 
   1  -2   2     1553.20     1454.06     12.16 o 
   2  -2   2     1153.62     1219.47     11.27 o 
   3  -2   2       22.23       24.17      2.38 o 
   4  -2   2      172.24      162.48      6.07 o 
   5  -2   2       15.80       11.01      2.19 o 
   6  -2   2        2.71        2.75      1.85 o 
   7  -2   2        8.02        6.22      3.68 o 
  -8  -1   2        0.91       -0.59      2.06 o 
  -7  -1   2       26.78       21.42      3.42 o 
  -6  -1   2        7.92        6.72      2.05 o 
  -5  -1   2      125.40      130.18      8.73 o 
  -4  -1   2     1606.54     1662.44     12.97 o 
  -3  -1   2      694.15      639.35      6.49 o 
  -2  -1   2      453.85      443.38      7.10 o 
  -1  -1   2      167.57      181.43      3.69 o 
   0  -1   2     1930.90     1731.12     20.35 o 
   1  -1   2     6907.45     6473.67     44.78 o 
   2  -1   2      285.30      267.56      4.05 o 
   3  -1   2        3.77       11.16      1.47 o 
   4  -1   2       45.81       47.31      2.39 o 
   5  -1   2      255.33      250.03      5.57 o 
   6  -1   2       20.65       20.47      2.75 o 
   7  -1   2        0.11       -0.05      1.54 o 
  -7   0   2        3.63        5.53      2.36 o 
  -6   0   2       97.21      102.31      7.40 o 
  -5   0   2       84.24       87.66      4.46 o 
  -4   0   2       32.79       39.28      3.44 o 
  -3   0   2       89.90       85.90      2.50 o 
  -2   0   2      266.65      240.19      4.38 o 
  -1   0   2        0.48        0.47      0.69 o 
   0   0   2       19.90       11.84      0.83 o 
   1   0   2     5997.33     5324.00     40.66 o 
   2   0   2      535.87      541.79      5.91 o 
   3   0   2       70.84       68.91      2.30 o 
   4   0   2       44.39       44.70      2.23 o 
   5   0   2        0.00        0.11      1.02 o 
   6   0   2       24.60       24.48      2.34 o 
   7   0   2       48.95       47.09      5.93 o 
  -7   1   2       11.71        8.65      4.01 o 
  -6   1   2       46.77       64.63      4.47 o 
  -5   1   2       96.38       98.89      3.64 o 
  -4   1   2       77.50       73.83      2.88 o 
  -3   1   2       61.81       66.50      2.48 o 
  -2   1   2       35.55       33.70      1.78 o 
  -1   1   2     1073.09     1051.41      9.14 o 
   0   1   2     7542.17     6777.90     46.66 o 
   1   1   2      670.34      648.35     10.86 o 
   2   1   2     4536.13     4303.68     26.52 o 
   3   1   2       57.71       59.08      2.06 o 
   4   1   2      522.91      544.68      7.37 o 
   5   1   2        0.07        0.58      1.52 o 
   6   1   2      102.37       96.94      3.19 o 
   7   1   2        7.51        5.47      1.64 o 
   8   1   2       35.34       40.29      6.31 o 
  -7   2   2       63.76       65.67      8.00 o 
  -6   2   2      191.18      194.79     10.84 o 
  -5   2   2        6.11        3.19      1.44 o 
  -4   2   2        9.62        8.53      1.52 o 
  -3   2   2       41.95       43.51      2.18 o 
  -2   2   2      184.30      183.92      3.63 o 
  -1   2   2     3225.10     3165.15     23.79 o 
   0   2   2     4029.64     3826.45     27.52 o 
   1   2   2        6.46        2.48      1.01 o 
   2   2   2     4264.52     4019.79     59.15 o 
   3   2   2       28.15       29.64      1.49 o 
   4   2   2        6.67        5.95      0.93 o 
   5   2   2       19.77       20.93      1.58 o 
   6   2   2      187.15      178.32      4.95 o 
   7   2   2        2.07        1.87      1.38 o 
   8   2   2       57.51       68.12      7.95 o 
  -6   3   2        0.88        3.40      3.04 o 
  -5   3   2       75.59       74.77      7.94 o 
  -4   3   2      130.72      120.30      5.09 o 
  -3   3   2      366.58      391.54      6.44 o 
  -2   3   2      631.57      646.66      7.91 o 
  -1   3   2     1835.64     1778.58     22.28 o 
   0   3   2       24.44       22.34      2.51 o 
   1   3   2        0.09       -0.22      0.70 o 
   2   3   2     1432.01     1380.37     12.05 o 
   3   3   2      205.40      220.01      4.56 o 
   4   3   2      327.71      324.31      5.31 o 
   5   3   2       95.57       89.23      5.13 o 
   6   3   2        0.35       -0.84      1.57 o 
   7   3   2       58.31       55.99      4.35 o 
   8   3   2        0.59        4.22      3.59 o 
  -6   4   2        6.00        8.59      3.50 o 
  -5   4   2       93.52       92.76      5.43 o 
  -4   4   2      193.40      207.64     14.23 o 
  -3   4   2        4.86        2.48      1.43 o 
  -2   4   2      475.20      450.23      6.45 o 
  -1   4   2      113.81      115.59      2.87 o 
   0   4   2        9.19        6.97      1.01 o 
   1   4   2      221.52      215.66      3.88 o 
   2   4   2       17.20       13.43      1.24 o 
   3   4   2      274.54      294.27      4.83 o 
   4   4   2      451.87      458.28      6.72 o 
   5   4   2      158.96      165.09      9.61 o 
   6   4   2        1.34       -0.46      1.48 o 
   7   4   2       48.71       49.13      4.18 o 
   8   4   2       10.68        7.62      4.01 o 
  -5   5   2        2.11        1.96      1.87 o 
  -4   5   2      229.51      233.97      7.92 o 
  -3   5   2      535.78      520.84     11.17 o 
  -2   5   2      277.48      295.46      7.79 o 
  -1   5   2      484.84      490.37      9.53 o 
   0   5   2       57.20       63.53      4.93 o 
   1   5   2      188.70      190.37      5.43 o 
   2   5   2        1.27        2.45      0.98 o 
   3   5   2        4.63        4.27      1.10 o 
   4   5   2       70.18       71.09      2.85 o 
   5   5   2        5.12        2.78      3.12 o 
   6   5   2        0.06       -0.51      1.67 o 
   7   5   2       10.61       12.95      4.41 o 
   8   5   2       38.21       33.99      6.96 o 
  -5   6   2       11.05        9.91      3.67 o 
  -4   6   2        0.57       -0.56      1.50 o 
  -3   6   2        1.91        0.11      1.62 o 
  -2   6   2       71.67       68.59      4.43 o 
  -1   6   2        8.72        4.02      1.86 o 
   0   6   2      138.32      145.21      5.23 o 
   1   6   2       55.24       60.08      2.55 o 
   2   6   2      974.80      980.53     11.32 o 
   3   6   2       45.57       47.12      2.49 o 
   4   6   2        1.59       -1.51      1.02 o 
   5   6   2        2.26        3.28      1.99 o 
   6   6   2       59.73       57.63      4.45 o 
   7   6   2        5.07        5.36      3.19 o 
   8   6   2        2.45        2.41      3.69 o 
  -4   7   2       35.02       34.18      4.33 o 
  -3   7   2       77.97       81.79      6.87 o 
  -2   7   2       69.36       86.49      6.01 o 
  -1   7   2       45.74       42.98      3.72 o 
   0   7   2      167.14      180.29      6.45 o 
   1   7   2       10.82       11.97      2.22 o 
   2   7   2        7.55        6.39      1.51 o 
   3   7   2       14.32       16.29      1.95 o 
   4   7   2      167.52      167.63      6.31 o 
   5   7   2       34.96       35.72      3.65 o 
   6   7   2       15.98        9.96      2.57 o 
   7   7   2       24.53       20.74      5.25 o 
   8   7   2       74.38       99.01     10.02 o 
  -3   8   2        3.25        3.52      2.35 o 
  -2   8   2        8.21        2.45      2.14 o 
  -1   8   2       54.77       55.52      4.51 o 
   0   8   2        0.17       -0.51      1.76 o 
   1   8   2      331.46      335.57     14.39 o 
   2   8   2       17.05       14.85      2.58 o 
   3   8   2      219.18      234.73      5.75 o 
   4   8   2       96.73       92.42     10.15 o 
   5   8   2        7.53       11.04      2.52 o 
   6   8   2        4.98        5.13      2.32 o 
   7   8   2        0.54       -1.71      2.51 o 
  -2   9   2       26.50       27.36      4.17 o 
  -1   9   2        2.41        1.75      2.00 o 
   0   9   2       32.32       27.48      4.15 o 
   1   9   2      110.66      120.80      5.97 o 
   2   9   2       10.64        9.15      2.56 o 
   3   9   2      333.21      338.08      9.36 o 
   4   9   2        9.07        6.41      2.20 o 
   5   9   2        2.70        3.75      2.17 o 
   6   9   2       16.49       18.29      3.33 o 
   7   9   2       39.07       53.78      7.72 o 
  -1  10   2        1.16       -1.78      2.24 o 
   0  10   2       33.90       37.62      4.45 o 
   1  10   2        0.00        3.65      2.27 o 
   2  10   2       12.26       13.45      3.06 o 
   3  10   2       24.22       22.66      5.13 o 
   4  10   2        2.15       -2.62      2.74 o 
   5  10   2        1.36        2.00      3.40 o 
   6  10   2        0.43       -2.79      2.07 o 
   1  11   2       10.32        8.35      4.32 o 
   2  11   2       61.59       64.28      5.76 o 
   3  11   2       21.31       16.79      4.96 o 
   4  11   2        6.76        7.57      3.65 o 
  -5 -10   3       36.76       38.08      6.43 o 
  -4 -10   3       64.30       78.46      8.19 o 
  -3 -10   3       25.32       21.16      5.13 o 
  -2 -10   3        3.63        3.06      3.07 o 
  -1 -10   3       27.75       22.03      6.57 o 
   0 -10   3        1.83        1.28      2.30 o 
  -6  -9   3       12.68       12.15      4.81 o 
  -5  -9   3        6.15        3.55      4.17 o 
  -4  -9   3       23.86       26.88      5.40 o 
  -3  -9   3       13.70       15.42      5.34 o 
  -2  -9   3       47.83       43.94      4.20 o 
  -1  -9   3        9.29       11.18      2.82 o 
   0  -9   3        0.69       -0.38      2.09 o 
   1  -9   3        1.13       -0.41      3.31 o 
   2  -9   3        0.08        3.82      2.30 o 
  -6  -8   3        6.92        7.68      2.64 o 
  -5  -8   3        7.61        7.98      2.56 o 
  -4  -8   3       39.19       37.38      4.29 o 
  -3  -8   3        1.76        0.41      1.56 o 
  -2  -8   3      242.73      254.87      7.95 o 
  -1  -8   3       29.47       32.49      3.62 o 
   0  -8   3        3.41        6.68      2.55 o 
   1  -8   3       74.61       68.92      6.47 o 
   2  -8   3        8.28       10.95      4.83 o 
   3  -8   3        8.73        6.25      2.65 o 
  -7  -7   3        0.53       -0.82      3.40 o 
  -6  -7   3       47.10       46.00      4.33 o 
  -5  -7   3       36.30       26.69      3.47 o 
  -4  -7   3        4.72        6.67      2.07 o 
  -3  -7   3       58.26       53.57      3.04 o 
  -2  -7   3      309.30      320.28      8.32 o 
  -1  -7   3        2.86        6.29      2.14 o 
   0  -7   3       16.85       17.63      3.49 o 
   1  -7   3        7.79       10.63      2.51 o 
   2  -7   3       21.08       17.29      3.24 o 
   3  -7   3       12.40        6.33      2.44 o 
   4  -7   3       29.98       27.06      4.10 o 
  -7  -6   3        3.32        4.70      3.86 o 
  -6  -6   3        0.88        0.69      1.88 o 
  -5  -6   3       10.82        6.60      2.05 o 
  -4  -6   3       15.66       27.07      3.04 o 
  -3  -6   3        0.00       -0.96      1.08 o 
  -2  -6   3       37.68       35.72      2.36 o 
  -1  -6   3        6.15        8.74      2.09 o 
   0  -6   3       65.03       64.78      8.47 o 
   1  -6   3        0.03       -0.61      1.30 o 
   2  -6   3       64.21       62.99      4.33 o 
   3  -6   3      147.76      136.57     10.46 o 
   4  -6   3       11.58       13.14      2.98 o 
   5  -6   3        6.31        3.90      2.57 o 
  -7  -5   3        1.54        0.99      1.96 o 
  -6  -5   3       19.74        9.98      2.52 o 
  -5  -5   3       10.93        7.66      2.15 o 
  -4  -5   3      159.97      165.78     12.88 o 
  -3  -5   3        1.86        3.05      1.25 o 
  -2  -5   3       95.57      103.13      3.30 o 
  -1  -5   3      740.42      739.34      9.19 o 
   0  -5   3        7.39        5.89      1.74 o 
   1  -5   3       12.64       14.96      2.34 o 
   2  -5   3        5.94        4.88      1.80 o 
   3  -5   3      398.94      367.51      9.57 o 
   4  -5   3        1.15        1.20      1.86 o 
   5  -5   3       18.28        9.56      2.55 o 
   6  -5   3       10.30        7.99      2.83 o 
  -8  -4   3       15.49       16.86      5.04 o 
  -7  -4   3       28.35       24.25      3.57 o 
  -6  -4   3       77.17       62.91      8.53 o 
  -5  -4   3        0.34       -0.07      1.45 o 
  -4  -4   3      542.34      514.33     15.20 o 
  -3  -4   3      260.30      263.05      5.65 o 
  -2  -4   3       30.55       26.75      1.78 o 
  -1  -4   3        0.12       -0.53      0.76 o 
   0  -4   3      153.12      141.20      5.90 o 
   1  -4   3       20.70       20.38      1.28 o 
   2  -4   3      353.65      330.58      7.89 o 
   3  -4   3       32.18       32.40      3.13 o 
   4  -4   3        7.05        5.21      1.92 o 
   5  -4   3       56.73       58.49      4.47 o 
   6  -4   3        0.65        0.50      1.72 o 
  -8  -3   3        5.19        1.81      2.91 o 
  -7  -3   3        2.88        1.50      1.85 o 
  -6  -3   3       47.74       50.82      6.05 o 
  -5  -3   3        4.02        3.76      1.74 o 
  -4  -3   3      139.96      145.79      5.97 o 
  -3  -3   3      192.41      203.53      3.88 o 
  -2  -3   3      372.12      341.46      5.04 o 
  -1  -3   3        5.76        1.53      0.92 o 
   0  -3   3       20.88       20.51      1.35 o 
   1  -3   3       11.57       11.24      1.08 o 
   2  -3   3     1913.37     1913.69     20.59 o 
   3  -3   3      781.28      809.13     13.02 o 
   4  -3   3      123.57      132.48      7.96 o 
   5  -3   3      158.32      150.36      5.99 o 
   6  -3   3       13.70       12.81      2.56 o 
   7  -3   3        0.56        0.09      2.29 o 
  -8  -2   3       17.35       14.84      4.01 o 
  -7  -2   3       34.53       38.36      4.40 o 
  -6  -2   3       15.30       14.53      2.73 o 
  -5  -2   3      153.97      160.12     11.35 o 
  -4  -2   3       56.57       52.84      6.47 o 
  -3  -2   3       31.62       30.90      1.53 o 
  -2  -2   3      502.54      491.98      8.19 o 
  -1  -2   3      255.91      243.68      3.69 o 
   0  -2   3      145.73      133.97      2.78 o 
   1  -2   3       11.57       12.26      1.11 o 
   2  -2   3       94.85       90.05      2.50 o 
   3  -2   3       10.20       12.36      1.35 o 
   4  -2   3       70.60       72.61      4.46 o 
   5  -2   3        1.32        2.39      1.63 o 
   6  -2   3        0.00       -2.79      2.53 o 
   7  -2   3       14.99        7.53      4.16 o 
  -7  -1   3      115.66      127.06      8.86 o 
  -6  -1   3        0.07       -0.55      1.47 o 
  -5  -1   3      187.03      190.89      6.50 o 
  -4  -1   3      319.07      313.12      4.13 o 
  -3  -1   3      363.90      371.08      3.92 o 
  -2  -1   3      308.82      265.26      5.65 o 
  -1  -1   3      847.16      750.22      9.60 o 
   0  -1   3       85.65       81.44      3.22 o 
   1  -1   3     2360.91     2332.15     18.08 o 
   2  -1   3     1145.98     1094.44     10.35 o 
   3  -1   3      313.13      316.58      5.15 o 
   4  -1   3      944.12     1004.74     11.50 o 
   5  -1   3      316.35      306.41      6.23 o 
   6  -1   3       13.07       13.21      3.35 o 
   7  -1   3        5.08        6.65      3.63 o 
  -7   0   3       40.13       44.65      5.57 o 
  -6   0   3       50.40       61.52      4.56 o 
  -5   0   3        0.43        0.28      1.85 o 
  -4   0   3       90.39       96.32      3.02 o 
  -3   0   3      134.54      140.18      3.11 o 
  -2   0   3      844.13      772.81      7.65 o 
  -1   0   3      170.18      177.37      5.42 o 
   0   0   3     1349.64     1225.70      8.48 o 
   1   0   3        0.03       -0.86      0.57 o 
   2   0   3     1434.36     1281.48     11.24 o 
   3   0   3      453.89      464.19      6.20 o 
   4   0   3       27.54       27.00      1.84 o 
   5   0   3       21.18       24.05      2.68 o 
   6   0   3        0.09       -0.34      1.05 o 
   7   0   3       65.18       70.06      6.96 o 
   8   0   3       28.45       31.43      3.86 o 
  -7   1   3       45.70       45.06      6.77 o 
  -6   1   3       96.42      101.89      9.85 o 
  -5   1   3       31.10       31.17      5.98 o 
  -4   1   3       43.70       41.72      2.35 o 
  -3   1   3       51.82       52.72      2.23 o 
  -2   1   3     3721.07     3774.36     29.11 o 
  -1   1   3        0.07        0.16      0.70 o 
   0   1   3     3093.62     2886.67     21.21 o 
   1   1   3       16.33       18.62      1.43 o 
   2   1   3      550.78      531.56      6.34 o 
   3   1   3     1045.61     1102.81     14.20 o 
   4   1   3      270.20      271.87      4.97 o 
   5   1   3      119.48      122.72      3.78 o 
   6   1   3        0.12        0.80      1.10 o 
   7   1   3       94.12       90.59      4.52 o 
   8   1   3       41.19       32.51      6.03 o 
  -7   2   3       34.81       43.56      7.09 o 
  -6   2   3       16.61        8.35      3.78 o 
  -5   2   3       12.21       19.00      3.59 o 
  -4   2   3      134.60      149.07      4.38 o 
  -3   2   3       28.66       22.35      2.98 o 
  -2   2   3      982.94     1021.31     10.52 o 
  -1   2   3     1370.18     1408.69     12.51 o 
   0   2   3       19.97       17.61      1.19 o 
   1   2   3      290.86      247.82      5.21 o 
   2   2   3     1037.28     1030.34     12.69 o 
   3   2   3       14.63       14.92      1.91 o 
   4   2   3      283.97      279.42      4.20 o 
   5   2   3       13.66       16.89      1.56 o 
   6   2   3      105.94      110.37      4.06 o 
   7   2   3      129.26      140.19      4.92 o 
   8   2   3        7.30       10.21      4.39 o 
  -6   3   3       13.63       10.53      4.45 o 
  -5   3   3       38.08       46.64      6.20 o 
  -4   3   3      100.79      102.84      5.81 o 
  -3   3   3      190.40      201.24      4.66 o 
  -2   3   3      378.96      336.70      5.55 o 
  -1   3   3      390.23      387.08      5.55 o 
   0   3   3      568.95      575.63      7.53 o 
   1   3   3       61.15       54.06      1.86 o 
   2   3   3      771.33      761.80      7.61 o 
   3   3   3       73.07       74.62      1.98 o 
   4   3   3     1739.18     1710.77     15.61 o 
   5   3   3        5.39        4.28      1.84 o 
   6   3   3      584.90      603.85     12.45 o 
   7   3   3      128.62      135.07      6.27 o 
   8   3   3       44.67       44.85      7.03 o 
  -6   4   3        2.20       -0.63      3.12 o 
  -5   4   3       10.87        8.40      3.84 o 
  -4   4   3       61.25       60.72      6.04 o 
  -3   4   3       37.95       31.54      3.06 o 
  -2   4   3      185.58      182.13      4.26 o 
  -1   4   3      319.56      307.77      5.10 o 
   0   4   3       13.31       10.61      1.22 o 
   1   4   3       81.77       80.53      2.43 o 
   2   4   3      111.62      114.29      4.38 o 
   3   4   3       55.05       46.70      1.91 o 
   4   4   3      894.33      936.00     11.94 o 
   5   4   3       68.28       64.34      5.44 o 
   6   4   3      388.73      387.74     13.21 o 
   7   4   3       13.79       18.61      5.05 o 
   8   4   3        2.06       -0.32      2.91 o 
  -5   5   3        1.34       -0.11      2.24 o 
  -4   5   3        0.24        1.06      1.48 o 
  -3   5   3      731.21      712.25     15.90 o 
  -2   5   3      248.57      241.82      7.03 o 
  -1   5   3      450.34      474.99      6.92 o 
   0   5   3       10.36       15.39      1.79 o 
   1   5   3      336.27      352.50      5.64 o 
   2   5   3       36.69       38.54      2.62 o 
   3   5   3       40.80       38.93      2.02 o 
   4   5   3      171.66      164.95      5.87 o 
   5   5   3     1603.77     1621.56     22.24 o 
   6   5   3        3.71        1.95      2.90 o 
   7   5   3       23.50       13.57      6.61 o 
   8   5   3       17.56        6.48      4.05 o 
  -5   6   3        0.14       -2.19      2.00 o 
  -4   6   3       53.75       51.57      4.66 o 
  -3   6   3       31.18       27.89      6.66 o 
  -2   6   3        0.44        1.55      1.82 o 
  -1   6   3       77.79       80.75      4.33 o 
   0   6   3        0.00       -0.56      1.24 o 
   1   6   3      420.09      428.36      6.80 o 
   2   6   3        9.33        4.55      1.34 o 
   3   6   3       17.05       12.97      1.64 o 
   4   6   3       19.72       18.71      3.64 o 
   5   6   3      156.05      153.56      6.30 o 
   6   6   3       14.64       18.13      3.08 o 
   7   6   3        5.93        2.28      2.30 o 
   8   6   3        0.15       -2.07      3.25 o 
  -4   7   3       44.54       44.91      4.74 o 
  -3   7   3        4.65        2.45      2.07 o 
  -2   7   3      114.19      112.15      5.69 o 
  -1   7   3       27.77       21.37      3.03 o 
   0   7   3       55.57       53.42      5.77 o 
   1   7   3       53.97       61.87      5.36 o 
   2   7   3      252.02      263.35      5.73 o 
   3   7   3        7.43        5.78      1.95 o 
   4   7   3     1599.89     1575.82     23.16 o 
   5   7   3        7.79        8.33      2.32 o 
   6   7   3        8.60       10.64      2.65 o 
   7   7   3       26.14       22.38      3.66 o 
   8   7   3       30.82       38.99      7.22 o 
  -3   8   3        5.40        3.26      2.47 o 
  -2   8   3        4.79        5.58      4.45 o 
  -1   8   3       11.96       14.12      2.95 o 
   0   8   3       60.45       57.26      4.38 o 
   1   8   3       22.41       23.09      3.00 o 
   2   8   3       27.10       33.11      3.35 o 
   3   8   3        6.48        6.56      2.23 o 
   4   8   3        4.26        2.74      2.43 o 
   5   8   3       40.43       39.02      5.53 o 
   6   8   3        0.20       -1.37      1.50 o 
   7   8   3        0.13        1.10      3.10 o 
  -2   9   3        2.58        1.59      2.40 o 
  -1   9   3        8.55        6.05      2.58 o 
   0   9   3        0.15        1.77      1.98 o 
   1   9   3        9.04        9.91      4.12 o 
   2   9   3       76.06       77.52      9.07 o 
   3   9   3      478.46      477.94     17.26 o 
   4   9   3        2.91        4.43      2.09 o 
   5   9   3        2.04        0.62      1.84 o 
   6   9   3        3.82        1.27      2.10 o 
   7   9   3      100.33      140.48     10.72 o 
  -1  10   3       15.24        9.99      3.08 o 
   0  10   3        7.87        2.52      2.49 o 
   1  10   3       16.75       17.27      6.91 o 
   2  10   3       54.60       59.91      4.89 o 
   3  10   3        6.83        3.76      3.38 o 
   4  10   3       12.88        8.94      4.24 o 
   5  10   3       21.09       19.94      5.25 o 
   6  10   3       26.86       21.98      3.90 o 
   1  11   3        3.01        4.87      2.53 o 
   2  11   3       81.38       80.23      8.80 o 
   3  11   3       49.11       55.78      7.66 o 
   4  11   3       16.08       35.53      6.54 o 
  -4 -10   4       43.59       50.25      7.24 o 
  -3 -10   4        3.57        0.27      2.83 o 
  -2 -10   4        0.36       -0.13      2.80 o 
  -1 -10   4       13.50       17.09      3.34 o 
   0 -10   4      123.34      133.88      9.96 o 
  -5  -9   4        2.09        6.31      3.92 o 
  -4  -9   4      124.19      132.91      9.60 o 
  -3  -9   4      168.54      171.56     10.40 o 
  -2  -9   4       31.40       39.36      4.09 o 
  -1  -9   4      106.86      115.28      6.20 o 
   0  -9   4      124.69      120.97     13.30 o 
   1  -9   4       47.33       34.21      4.48 o 
   2  -9   4        1.92        1.46      1.93 o 
  -6  -8   4       20.57       26.49      4.64 o 
  -5  -8   4        2.86       -0.75      1.88 o 
  -4  -8   4       28.94       35.58      3.85 o 
  -3  -8   4        2.85        2.22      3.00 o 
  -2  -8   4      124.95      117.55      5.57 o 
  -1  -8   4      242.04      246.38      8.22 o 
   0  -8   4       32.81       33.94      3.88 o 
   1  -8   4        1.50        1.83      3.64 o 
   2  -8   4       12.47        6.65      2.53 o 
   3  -8   4       32.05       17.96      3.31 o 
  -7  -7   4        1.67        1.81      3.65 o 
  -6  -7   4        4.20        8.60      2.73 o 
  -5  -7   4        0.01        0.83      1.82 o 
  -4  -7   4       25.19       27.39      3.41 o 
  -3  -7   4        5.92        3.32      1.97 o 
  -2  -7   4      941.22      911.24     15.17 o 
  -1  -7   4      135.99      147.53      6.65 o 
   0  -7   4      132.07      133.40      7.71 o 
   1  -7   4        8.03        9.91      2.33 o 
   2  -7   4        0.00       -1.19      1.68 o 
   3  -7   4        0.19       -2.13      1.54 o 
   4  -7   4      103.39       86.40      6.27 o 
  -7  -6   4       24.04       30.52      5.30 o 
  -6  -6   4       26.29       24.82      5.05 o 
  -5  -6   4        3.92        4.27      2.03 o 
  -4  -6   4      107.61       89.54      7.31 o 
  -3  -6   4       36.04       39.79      4.89 o 
  -2  -6   4       75.71       77.47      6.31 o 
  -1  -6   4       14.64       13.73      2.41 o 
   0  -6   4      171.31      170.44      6.15 o 
   1  -6   4      112.14      116.50      5.27 o 
   2  -6   4      183.45      193.26      7.08 o 
   3  -6   4       11.50       15.73      2.92 o 
   4  -6   4        1.62        2.29      2.16 o 
   5  -6   4        0.99        5.23      2.43 o 
  -7  -5   4        0.00       -1.19      1.86 o 
  -6  -5   4        7.29        4.17      2.29 o 
  -5  -5   4       28.54       25.71      3.35 o 
  -4  -5   4      169.86      179.77      6.43 o 
  -3  -5   4      485.11      505.08     20.98 o 
  -2  -5   4      135.44      149.99      4.03 o 
  -1  -5   4      169.45      165.92      4.22 o 
   0  -5   4      366.53      341.78      7.94 o 
   1  -5   4        1.01        0.94      1.64 o 
   2  -5   4       82.76       93.04      5.26 o 
   3  -5   4      372.99      343.39      9.24 o 
   4  -5   4      187.12      189.86     12.33 o 
   5  -5   4        5.35        5.09      3.78 o 
  -7  -4   4       71.77       66.96      8.90 o 
  -6  -4   4       10.67       11.97      2.66 o 
  -5  -4   4      218.85      214.08      7.33 o 
  -4  -4   4       31.42       33.68      4.89 o 
  -3  -4   4      200.98      185.11      6.41 o 
  -2  -4   4      300.36      334.16      5.64 o 
  -1  -4   4       70.28       82.27      2.80 o 
   0  -4   4      398.46      399.67      8.71 o 
   1  -4   4      342.45      366.77      8.20 o 
   2  -4   4        2.71        3.22      1.65 o 
   3  -4   4        1.19        0.01      1.45 o 
   4  -4   4        0.07       -0.77      1.37 o 
   5  -4   4       11.61       12.77      2.61 o 
   6  -4   4       13.81        8.43      4.48 o 
  -7  -3   4        0.18       -1.89      3.39 o 
  -6  -3   4       21.53       22.46      3.31 o 
  -5  -3   4        6.60        6.97      2.06 o 
  -4  -3   4      436.12      428.46      9.53 o 
  -3  -3   4       52.07       55.16      3.43 o 
  -2  -3   4      539.92      572.87      7.01 o 
  -1  -3   4       72.94       75.69      3.59 o 
   0  -3   4      483.08      468.70      6.30 o 
   1  -3   4     1551.56     1585.91     22.55 o 
   2  -3   4     1116.33     1099.45     11.37 o 
   3  -3   4       30.96       27.89      4.06 o 
   4  -3   4        6.21        9.02      3.58 o 
   5  -3   4        5.59        6.88      2.04 o 
   6  -3   4       54.20       49.42      4.26 o 
   7  -3   4        7.92        2.41      3.80 o 
  -7  -2   4        8.86        9.80      2.64 o 
  -6  -2   4      100.20      102.17      5.57 o 
  -5  -2   4      247.89      240.86     23.90 o 
  -4  -2   4       54.99       54.25      3.64 o 
  -3  -2   4      341.39      342.08     10.50 o 
  -2  -2   4       14.22       13.74      2.65 o 
  -1  -2   4      944.04      916.16     10.65 o 
   0  -2   4      464.72      462.41      5.84 o 
   1  -2   4      394.79      387.97      5.42 o 
   2  -2   4        2.51        1.84      0.89 o 
   3  -2   4      130.69      128.73      3.48 o 
   4  -2   4       20.06       20.29      2.49 o 
   5  -2   4        2.93        2.49      1.67 o 
   6  -2   4       24.52       25.96      3.15 o 
   7  -2   4        1.14        0.11      3.12 o 
  -7  -1   4        3.07        3.07      2.32 o 
  -6  -1   4      109.40      106.30      5.56 o 
  -5  -1   4       78.57       78.53      4.53 o 
  -4  -1   4      109.22      102.93      7.33 o 
  -3  -1   4       47.78       55.28      3.27 o 
  -2  -1   4        0.02       -1.15      1.11 o 
  -1  -1   4     1016.12     1038.95     12.73 o 
   0  -1   4      292.74      305.77      4.30 o 
   1  -1   4      722.32      731.35      7.72 o 
   2  -1   4        2.44        2.09      0.86 o 
   3  -1   4        7.70        9.95      1.26 o 
   4  -1   4        3.42        2.96      1.62 o 
   5  -1   4       12.59       14.98      2.06 o 
   6  -1   4       30.15       32.40      3.23 o 
   7  -1   4       38.15       35.51      6.01 o 
  -7   0   4       74.51       82.07      7.70 o 
  -6   0   4      175.92      194.72     12.33 o 
  -5   0   4       45.69       48.48      3.94 o 
  -4   0   4      290.83      290.63      7.68 o 
  -3   0   4      387.03      406.28      5.55 o 
  -2   0   4      160.86      165.64      4.72 o 
  -1   0   4       12.05        6.91      1.85 o 
   0   0   4      159.27      122.84      2.02 o 
   1   0   4      182.13      185.05      3.19 o 
   2   0   4       31.81       31.13      1.53 o 
   3   0   4      185.75      176.73      4.97 o 
   4   0   4      224.80      239.49      4.82 o 
   5   0   4        6.79        8.64      1.56 o 
   6   0   4       12.82       16.05      2.95 o 
   7   0   4        4.47       11.50      4.18 o 
   8   0   4        0.06        3.06      1.92 o 
  -7   1   4        8.27        5.04      3.99 o 
  -6   1   4        0.78       -0.87      2.55 o 
  -5   1   4      297.25      295.26      8.50 o 
  -4   1   4       64.67       62.65      3.85 o 
  -3   1   4       40.94       44.29      2.08 o 
  -2   1   4      319.14      333.85      5.28 o 
  -1   1   4       26.32       25.34      1.40 o 
   0   1   4      447.36      400.68      6.34 o 
   1   1   4     1063.09     1071.94      9.58 o 
   2   1   4      118.11      123.85      3.22 o 
   3   1   4       32.17       33.66      1.87 o 
   4   1   4        1.70        0.35      0.83 o 
   5   1   4        0.01       -0.76      1.37 o 
   6   1   4      126.78      142.36      4.81 o 
   7   1   4       16.83       14.44      2.21 o 
   8   1   4       23.10       18.34      3.17 o 
  -7   2   4       17.82       13.61      4.79 o 
  -6   2   4       59.17       57.74      7.13 o 
  -5   2   4       58.42       50.04      8.29 o 
  -4   2   4      169.46      164.02      5.95 o 
  -3   2   4       20.66       23.32      1.83 o 
  -2   2   4        0.02       -0.08      0.80 o 
  -1   2   4        8.50        8.03      1.09 o 
   0   2   4       39.82       40.71      1.77 o 
   1   2   4      352.12      334.04      6.46 o 
   2   2   4        0.41        3.53      1.16 o 
   3   2   4      887.25      902.72     20.97 o 
   4   2   4       88.27      103.13      2.47 o 
   5   2   4       15.03       13.43      1.89 o 
   6   2   4       72.60       76.05      3.67 o 
   7   2   4        1.68        1.07      1.50 o 
   8   2   4        0.67        3.70      2.54 o 
  -6   3   4       29.10       22.72      5.49 o 
  -5   3   4        0.72        1.92      2.68 o 
  -4   3   4       72.35       78.59      3.50 o 
  -3   3   4        0.13        1.30      1.13 o 
  -2   3   4      205.01      205.75      4.46 o 
  -1   3   4      729.00      729.99      8.53 o 
   0   3   4     2451.53     2486.07     20.16 o 
   1   3   4       98.21      105.66      9.81 o 
   2   3   4        0.28        2.35      1.28 o 
   3   3   4       10.46        8.65      1.69 o 
   4   3   4     1472.67     1410.96     18.74 o 
   5   3   4       57.20       58.39      3.92 o 
   6   3   4        0.67        0.66      1.78 o 
   7   3   4       93.78       96.38      5.74 o 
   8   3   4        0.00       -0.50      1.95 o 
  -6   4   4       38.99       30.17      6.65 o 
  -5   4   4       12.40        7.34      3.76 o 
  -4   4   4      106.73      101.81      6.26 o 
  -3   4   4      203.18      223.02      6.84 o 
  -2   4   4        0.91        1.83      1.12 o 
  -1   4   4        8.86       12.76      1.45 o 
   0   4   4      202.79      214.49      5.38 o 
   1   4   4       86.72       83.71      2.58 o 
   2   4   4      267.08      275.01      4.38 o 
   3   4   4      234.03      207.81      8.48 o 
   4   4   4      638.26      628.89     11.60 o 
   5   4   4      138.44      139.44      5.65 o 
   6   4   4       92.77       92.07      5.93 o 
   7   4   4        1.32        0.20      1.67 o 
   8   4   4        0.71        0.95      2.18 o 
  -5   5   4        2.00        9.51      3.38 o 
  -4   5   4        0.93        1.69      1.75 o 
  -3   5   4        2.12        3.66      1.78 o 
  -2   5   4      959.04      953.60     15.13 o 
  -1   5   4       18.92       19.34      1.78 o 
   0   5   4      494.61      500.18     10.28 o 
   1   5   4       30.60       33.67      2.10 o 
   2   5   4       42.69       46.30      2.14 o 
   3   5   4      203.13      195.91      3.99 o 
   4   5   4        0.54       -0.33      1.48 o 
   5   5   4       16.49       18.90      2.86 o 
   6   5   4      523.47      529.38     12.25 o 
   7   5   4        3.57        3.68      2.14 o 
   8   5   4       10.56       20.67      6.01 o 
  -5   6   4        2.17        3.19      3.02 o 
  -4   6   4        2.66        1.73      2.11 o 
  -3   6   4      169.89      151.23      6.49 o 
  -2   6   4       18.90       17.22      5.20 o 
  -1   6   4       55.56       55.34      3.80 o 
   0   6   4        6.13        8.90      1.42 o 
   1   6   4       38.94       38.30      2.29 o 
   2   6   4      102.45      104.07      3.90 o 
   3   6   4       96.16       96.02      5.35 o 
   4   6   4      112.45      116.85     10.36 o 
   5   6   4        9.81       11.22      2.41 o 
   6   6   4      144.72      119.46      6.05 o 
   7   6   4        2.65        2.19      2.70 o 
   8   6   4       25.08       24.09      5.91 o 
  -4   7   4       32.78       29.20      4.15 o 
  -3   7   4      169.63      158.78      7.09 o 
  -2   7   4       42.94       42.13      3.99 o 
  -1   7   4      586.29      590.80     12.17 o 
   0   7   4       22.36       25.60      3.05 o 
   1   7   4        6.26        8.84      2.41 o 
   2   7   4       18.05       18.71      1.96 o 
   3   7   4        4.93        1.76      1.74 o 
   4   7   4       32.09       34.71      3.48 o 
   5   7   4        6.79        2.80      1.95 o 
   6   7   4        3.47        2.19      1.89 o 
   7   7   4      104.84      108.29      6.48 o 
   8   7   4        2.83        4.49      3.35 o 
  -3   8   4       13.81       17.15      3.72 o 
  -2   8   4        0.48        0.12      1.94 o 
  -1   8   4      132.58      116.34      5.86 o 
   0   8   4        8.49        5.37      2.14 o 
   1   8   4       38.12       37.40      3.54 o 
   2   8   4      111.60      113.72     11.99 o 
   3   8   4       86.38       86.63      4.90 o 
   4   8   4        2.41        0.72      1.73 o 
   5   8   4       13.03       13.44      3.06 o 
   6   8   4        0.55        2.10      2.12 o 
   7   8   4       14.04       13.21      3.33 o 
  -2   9   4       16.18       10.52      3.13 o 
  -1   9   4        0.07       -2.43      1.62 o 
   0   9   4        0.02        0.66      2.03 o 
   1   9   4       10.93       13.47      2.95 o 
   2   9   4        1.23        0.15      2.83 o 
   3   9   4       31.32       28.50      5.40 o 
   4   9   4      109.14      118.89      6.07 o 
   5   9   4        7.28        6.53      2.38 o 
   6   9   4      107.64      112.60     14.61 o 
   7   9   4        0.39       -1.23      3.52 o 
  -1  10   4        0.42       -2.09      2.78 o 
   0  10   4       30.80       21.51      3.74 o 
   1  10   4       31.01       26.88      3.94 o 
   2  10   4       62.71       88.31      8.57 o 
   3  10   4       19.40       21.81      5.36 o 
   4  10   4        5.75        1.08      3.38 o 
   5  10   4        4.90        1.56      3.50 o 
   6  10   4        3.65        2.22      2.38 o 
   1  11   4        0.23        1.41      4.07 o 
   2  11   4       22.74       23.69      5.51 o 
   3  11   4       24.67       21.01      5.27 o 
   4  11   4       12.02       11.96      4.70 o 
  -3 -10   5       22.31       22.81      5.78 o 
  -2 -10   5        0.06       -1.05      3.27 o 
  -1 -10   5       24.67       28.05      4.01 o 
  -5  -9   5        1.38        3.35      3.63 o 
  -4  -9   5        5.86        5.70      3.65 o 
  -3  -9   5       82.56       80.95      8.29 o 
  -2  -9   5       76.82       66.29      7.53 o 
  -1  -9   5       15.81       16.48      3.07 o 
   0  -9   5       92.21      102.78      6.32 o 
   1  -9   5       10.14        4.58      4.10 o 
  -6  -8   5        3.22        5.05      3.20 o 
  -5  -8   5       42.45       37.07      4.35 o 
  -4  -8   5        0.68       -1.84      2.92 o 
  -3  -8   5       23.90       21.73      4.94 o 
  -2  -8   5        0.46        0.46      2.12 o 
  -1  -8   5       11.77       11.70      5.40 o 
   0  -8   5        1.70        0.72      1.70 o 
   1  -8   5        2.69        3.48      2.50 o 
   2  -8   5       11.31       11.52      2.85 o 
   3  -8   5        3.20        4.11      2.42 o 
  -6  -7   5        2.94        2.17      2.32 o 
  -5  -7   5        4.53        6.13      2.48 o 
  -4  -7   5       48.90       55.04      4.59 o 
  -3  -7   5       44.31       48.30      4.12 o 
  -2  -7   5      220.09      223.05     14.54 o 
  -1  -7   5      405.73      426.53     19.69 o 
   0  -7   5       66.39       66.38      4.58 o 
   1  -7   5        7.45        6.18      2.21 o 
   2  -7   5        0.38        1.11      1.75 o 
   3  -7   5       17.14       10.15      2.78 o 
   4  -7   5       69.31       60.96      5.46 o 
  -7  -6   5        6.58       10.82      3.12 o 
  -6  -6   5        0.03        0.00      2.26 o 
  -5  -6   5        1.63        0.57      2.37 o 
  -4  -6   5       34.19       30.03      6.72 o 
  -3  -6   5      321.95      336.09      8.96 o 
  -2  -6   5       23.11       25.68      2.52 o 
  -1  -6   5        0.20       -2.10      1.40 o 
   0  -6   5      304.31      297.85     13.85 o 
   1  -6   5       25.57       25.66      3.20 o 
   2  -6   5       11.77       11.77      2.57 o 
   3  -6   5       69.27       66.62      4.91 o 
   4  -6   5       29.89       16.74      3.35 o 
   5  -6   5        3.50        7.07      2.89 o 
  -7  -5   5        0.42        2.22      2.64 o 
  -6  -5   5        7.68        0.15      1.96 o 
  -5  -5   5        2.10       -0.34      1.61 o 
  -4  -5   5        0.40        1.11      3.20 o 
  -3  -5   5        0.00        0.29      1.65 o 
  -2  -5   5       76.93       79.05      3.21 o 
  -1  -5   5       22.56       22.52      2.26 o 
   0  -5   5      155.65      150.16      5.95 o 
   1  -5   5        8.15        8.46      2.13 o 
   2  -5   5       34.30       36.13      4.80 o 
   3  -5   5      147.14      152.98      6.32 o 
   4  -5   5       40.40       33.54      3.85 o 
   5  -5   5       70.24       70.40      6.29 o 
  -7  -4   5       68.61       94.83      7.55 o 
  -6  -4   5       55.82       54.42      4.73 o 
  -5  -4   5      135.23      135.63      6.17 o 
  -4  -4   5      362.96      329.20      8.75 o 
  -3  -4   5       12.37       13.79      4.80 o 
  -2  -4   5      221.25      233.32      4.72 o 
  -1  -4   5        0.46        1.11      1.36 o 
   0  -4   5       63.41       68.18      2.98 o 
   1  -4   5       59.66       69.63      2.76 o 
   2  -4   5        0.55       -2.04      1.36 o 
   3  -4   5       19.29       16.91      2.55 o 
   4  -4   5        3.10        1.62      2.35 o 
   5  -4   5        7.13        7.10      2.41 o 
   6  -4   5       20.70       17.95      3.30 o 
  -7  -3   5       61.00       68.25      5.48 o 
  -6  -3   5       16.90       17.79      3.55 o 
  -5  -3   5        0.65       -1.54      1.45 o 
  -4  -3   5        1.04        0.70      2.96 o 
  -3  -3   5       29.44       27.28      2.85 o 
  -2  -3   5      590.97      622.52     11.44 o 
  -1  -3   5        0.28       -1.28      0.85 o 
   0  -3   5       68.20       83.65      3.22 o 
   1  -3   5        0.07        0.37      0.90 o 
   2  -3   5        0.02        1.59      1.06 o 
   3  -3   5       62.23       63.89      3.90 o 
   4  -3   5       12.42       11.86      2.34 o 
   5  -3   5       14.64       12.09      5.52 o 
   6  -3   5        0.51        0.39      2.03 o 
  -7  -2   5       28.03       32.69      4.79 o 
  -6  -2   5      259.48      260.08     12.15 o 
  -5  -2   5      148.68      150.87      6.29 o 
  -4  -2   5       99.19      100.55      4.87 o 
  -3  -2   5       73.33       63.49      3.74 o 
  -2  -2   5      341.72      381.94     11.29 o 
  -1  -2   5       58.38       42.28      1.82 o 
   0  -2   5     1754.46     1822.25     15.89 o 
   1  -2   5       73.52       69.87      2.50 o 
   2  -2   5       20.48       25.26      1.93 o 
   3  -2   5        3.91        2.52      1.12 o 
   4  -2   5       50.92       53.95      3.62 o 
   5  -2   5        1.14       -0.48      4.41 o 
   6  -2   5       10.28       15.23      4.39 o 
   7  -2   5        0.01       -0.55      2.93 o 
  -7  -1   5       28.65       36.15      5.51 o 
  -6  -1   5        2.04        3.89      2.05 o 
  -5  -1   5        2.53        1.91      3.26 o 
  -4  -1   5       31.69       31.70      3.18 o 
  -3  -1   5       12.98       14.88      2.18 o 
  -2  -1   5       25.05       21.71      2.24 o 
  -1  -1   5      261.39      296.17      4.17 o 
   0  -1   5      169.42      181.94      3.46 o 
   1  -1   5        3.84        3.81      0.91 o 
   2  -1   5      213.65      208.86      4.10 o 
   3  -1   5      150.37      147.11      3.71 o 
   4  -1   5       59.65       59.80      2.78 o 
   5  -1   5      101.88      104.77      3.74 o 
   6  -1   5        6.96       11.01      3.80 o 
   7  -1   5       16.17       16.86      4.96 o 
  -7   0   5        7.11        8.38      3.60 o 
  -6   0   5       98.42       94.00      5.67 o 
  -5   0   5      141.27      148.37     12.39 o 
  -4   0   5        2.56        1.69      1.66 o 
  -3   0   5       24.11       31.22      2.88 o 
  -2   0   5      427.97      441.99     15.21 o 
  -1   0   5     2159.43     2146.16     17.41 o 
   0   0   5       77.01       78.00      1.80 o 
   1   0   5       19.62       22.73      1.40 o 
   2   0   5       14.04       14.92      1.28 o 
   3   0   5        9.41       12.23      1.31 o 
   4   0   5      116.08      151.88      3.94 o 
   5   0   5       48.40       50.19      3.13 o 
   6   0   5       13.98        8.96      2.38 o 
   7   0   5        2.21        2.17      3.23 o 
   8   0   5        3.48        4.08      2.01 o 
  -7   1   5       27.78       30.42      6.52 o 
  -6   1   5        0.25        0.07      1.79 o 
  -5   1   5        0.53       -1.27      1.43 o 
  -4   1   5      121.13      129.21      6.09 o 
  -3   1   5       29.49       39.88      3.17 o 
  -2   1   5       51.05       68.41      2.27 o 
  -1   1   5      205.59      204.11      3.67 o 
   0   1   5        2.52        3.41      0.85 o 
   1   1   5      387.72      436.29      8.55 o 
   2   1   5       64.55       74.95      1.81 o 
   3   1   5       61.09       72.64      2.00 o 
   4   1   5       47.17       54.78      2.09 o 
   5   1   5        0.27       -0.91      1.08 o 
   6   1   5        3.65        2.30      1.34 o 
   7   1   5        9.13        8.17      1.93 o 
   8   1   5        0.19        0.78      1.74 o 
  -6   2   5        3.50        3.65      3.42 o 
  -5   2   5        0.03        0.25      1.68 o 
  -4   2   5        1.37        2.79      1.88 o 
  -3   2   5       54.28       56.14      2.61 o 
  -2   2   5      863.16      922.51     11.89 o 
  -1   2   5      657.34      648.56      7.78 o 
   0   2   5      951.76     1001.93      9.99 o 
   1   2   5       76.63       59.39      3.41 o 
   2   2   5     1351.50     1366.75     16.70 o 
   3   2   5      822.03      888.10     13.18 o 
   4   2   5       75.22       72.30      4.89 o 
   5   2   5        0.45       -0.83      1.37 o 
   6   2   5       28.91       28.95      3.46 o 
   7   2   5      166.53      167.61     10.93 o 
   8   2   5       32.22       32.38      4.01 o 
  -6   3   5        0.29        1.29      3.29 o 
  -5   3   5        2.12        0.34      2.57 o 
  -4   3   5       41.01       42.09      3.80 o 
  -3   3   5        5.70        4.66      1.39 o 
  -2   3   5       36.38       42.12      2.34 o 
  -1   3   5      102.70      112.74      3.23 o 
   0   3   5      709.21      751.61      8.62 o 
   1   3   5      225.57      248.49      4.18 o 
   2   3   5       59.00       52.38      2.97 o 
   3   3   5      332.61      348.73     13.23 o 
   4   3   5      126.63      142.93      5.54 o 
   5   3   5        7.26        9.29      2.23 o 
   6   3   5        1.58        1.81      2.37 o 
   7   3   5      114.49      119.60     11.02 o 
   8   3   5       19.30       18.07      3.68 o 
  -6   4   5        6.95        7.03      4.28 o 
  -5   4   5        2.03        3.88      3.25 o 
  -4   4   5       16.45       19.28      4.47 o 
  -3   4   5       21.45       23.75      4.47 o 
  -2   4   5       58.91       59.08      3.02 o 
  -1   4   5        1.66        2.83      1.16 o 
   0   4   5       72.96       69.37      2.66 o 
   1   4   5     1332.12     1426.99     14.40 o 
   2   4   5      449.10      469.09      6.10 o 
   3   4   5        0.02       -0.60      2.31 o 
   4   4   5       37.75       35.70      6.18 o 
   5   4   5        2.75        3.88      2.30 o 
   6   4   5      261.61      275.08      8.54 o 
   7   4   5       12.22       11.33      2.68 o 
   8   4   5        1.67        8.33      4.28 o 
  -5   5   5        0.79        0.42      3.71 o 
  -4   5   5       22.46       32.68      5.67 o 
  -3   5   5        0.58       -0.07      1.59 o 
  -2   5   5      238.91      236.04     11.02 o 
  -1   5   5       65.94       70.93      6.00 o 
   0   5   5       15.75       15.67      1.69 o 
   1   5   5       35.93       36.30      2.10 o 
   2   5   5      539.95      572.23      7.60 o 
   3   5   5       14.30       14.30      3.73 o 
   4   5   5       23.95       21.30      2.80 o 
   5   5   5        8.46        8.43      3.50 o 
   6   5   5     1457.80     1438.78     22.24 o 
   7   5   5       18.38       12.97      3.06 o 
   8   5   5        0.25        1.50      2.37 o 
  -4   6   5        6.67        3.95      3.16 o 
  -3   6   5        0.18        1.08      1.74 o 
  -2   6   5      123.58      103.71      5.07 o 
  -1   6   5       67.12       67.61      4.17 o 
   0   6   5      576.47      622.01      8.92 o 
   1   6   5       94.01       96.33      3.35 o 
   2   6   5        2.42        2.42      1.22 o 
   3   6   5      177.62      172.27      6.29 o 
   4   6   5      162.48      146.87      5.97 o 
   5   6   5     1393.69     1385.49     21.24 o 
   6   6   5      100.04       94.86      5.74 o 
   7   6   5        0.06       -0.76      1.92 o 
   8   6   5        2.59       -0.19      2.50 o 
  -4   7   5       17.90       12.40      4.70 o 
  -3   7   5       17.38       18.83      8.54 o 
  -2   7   5       61.16       59.96      5.88 o 
  -1   7   5      151.15      157.48      6.30 o 
   0   7   5      233.14      233.77      9.87 o 
   1   7   5       22.48       24.24      2.18 o 
   2   7   5      122.79      138.05      4.23 o 
   3   7   5       11.35       14.40      2.65 o 
   4   7   5        7.40        4.55      2.18 o 
   5   7   5      651.25      652.78     14.04 o 
   6   7   5        1.34        0.85      2.04 o 
   7   7   5       10.05        3.81      2.43 o 
   8   7   5      124.16      118.05      7.26 o 
  -3   8   5        0.27       -0.42      2.21 o 
  -2   8   5       10.51        6.04      2.35 o 
  -1   8   5        2.57        3.19      2.09 o 
   0   8   5       77.77       76.95      4.84 o 
   1   8   5      140.07      158.37      6.25 o 
   2   8   5       14.35       21.20      4.92 o 
   3   8   5      485.96      522.17     11.77 o 
   4   8   5      854.24      890.62     16.61 o 
   5   8   5        5.26        6.43      2.33 o 
   6   8   5        0.09       -0.70      1.81 o 
   7   8   5       21.26       21.98      3.77 o 
  -2   9   5        6.83        8.60      2.91 o 
  -1   9   5       14.02       13.96      3.15 o 
   0   9   5        3.23        3.47      2.12 o 
   1   9   5      215.58      218.23      7.85 o 
   2   9   5       42.49       63.75      7.47 o 
   3   9   5        1.55        1.08      3.10 o 
   4   9   5      266.43      281.48      9.18 o 
   5   9   5       14.55       16.43      5.74 o 
   6   9   5       29.25       31.29      4.25 o 
   7   9   5       13.95       19.72      3.94 o 
  -1  10   5        1.41        3.54      2.80 o 
   0  10   5       13.51       15.32      3.41 o 
   1  10   5       28.08       22.49      5.82 o 
   2  10   5      108.47      105.27      9.24 o 
   3  10   5       80.35       77.53      8.38 o 
   4  10   5        7.25        8.82      4.43 o 
   5  10   5        2.33        1.83      2.69 o 
   6  10   5       28.42       33.41      4.48 o 
   2  11   5        0.20        1.56      3.19 o 
   3  11   5       87.05       99.01      9.60 o 
   4  11   5        0.42        2.64      3.44 o 
  -4  -9   6       15.78       12.11      4.64 o 
  -3  -9   6        0.57       -4.24      2.83 o 
  -2  -9   6        3.10        0.95      3.06 o 
  -1  -9   6       20.00       15.76      3.14 o 
   0  -9   6       40.65       35.07      4.89 o 
   1  -9   6        4.10        6.81      2.60 o 
  -5  -8   6        9.02        8.00      7.25 o 
  -4  -8   6        6.73        3.40      3.35 o 
  -3  -8   6        2.43        1.71      3.16 o 
  -2  -8   6      183.07      172.65     10.27 o 
  -1  -8   6       30.87       35.73      3.84 o 
   0  -8   6       19.75       20.06      3.22 o 
   1  -8   6        1.28        3.19      2.20 o 
   2  -8   6        9.89       10.69      2.91 o 
  -6  -7   6        0.01        0.71      2.19 o 
  -5  -7   6       29.12       23.60      7.51 o 
  -4  -7   6        6.08        4.69      2.32 o 
  -3  -7   6       58.80       67.07      4.80 o 
  -2  -7   6        0.05       -2.26      2.17 o 
  -1  -7   6      416.81      432.67     10.46 o 
   0  -7   6       82.82       86.85      5.01 o 
   1  -7   6       13.55       18.14      3.07 o 
   2  -7   6        0.38       -0.85      1.66 o 
   3  -7   6        1.63        1.55      2.00 o 
  -6  -6   6       12.32       13.07      3.22 o 
  -5  -6   6        5.85        8.06      2.50 o 
  -4  -6   6       92.61       88.76     12.95 o 
  -3  -6   6      216.11      216.02      7.42 o 
  -2  -6   6      561.94      613.41     12.35 o 
  -1  -6   6        2.03        0.96      1.79 o 
   0  -6   6      255.73      242.94      7.54 o 
   1  -6   6       20.55       19.94      3.06 o 
   2  -6   6        0.82       -0.57      2.70 o 
   3  -6   6       33.74       33.68      3.91 o 
   4  -6   6        2.71       -0.07      2.10 o 
  -7  -5   6       18.96       25.43      8.87 o 
  -6  -5   6       63.84       66.24      5.40 o 
  -5  -5   6        0.13       -1.70      1.67 o 
  -4  -5   6       26.61       31.73      3.54 o 
  -3  -5   6        8.56        5.10      2.35 o 
  -2  -5   6      414.14      411.98      9.58 o 
  -1  -5   6        4.73        4.50      1.41 o 
   0  -5   6      429.23      426.40      9.41 o 
   1  -5   6       82.65       95.25      4.85 o 
   2  -5   6        1.78       -1.18      1.46 o 
   3  -5   6        8.40        4.61      1.99 o 
   4  -5   6        6.08        5.95      2.26 o 
   5  -5   6       21.00       29.99      4.85 o 
  -7  -4   6        9.59        4.84      2.58 o 
  -6  -4   6      107.60      115.42      6.61 o 
  -5  -4   6       88.63       91.29      5.57 o 
  -4  -4   6      786.00      783.99     25.83 o 
  -3  -4   6     1228.39     1191.70     17.99 o 
  -2  -4   6       41.09       44.06      3.46 o 
  -1  -4   6        0.73        0.82      1.08 o 
   0  -4   6       28.40       28.65      2.42 o 
   1  -4   6      145.76      159.39      4.25 o 
   2  -4   6      363.19      390.03     12.29 o 
   3  -4   6        2.44        1.59      1.71 o 
   4  -4   6        8.66        7.49      2.06 o 
   5  -4   6       16.50       22.21      3.34 o 
   6  -4   6        1.25        6.41      4.22 o 
  -7  -3   6        1.91        1.53      2.17 o 
  -6  -3   6      175.88      180.55      7.72 o 
  -5  -3   6        0.86        0.84      1.59 o 
  -4  -3   6        3.94        3.20      2.05 o 
  -3  -3   6      119.80      125.31      6.50 o 
  -2  -3   6      482.98      494.65     14.26 o 
  -1  -3   6      160.97      165.43      5.03 o 
   0  -3   6       17.71       16.59      1.64 o 
   1  -3   6      251.80      255.72      5.12 o 
   2  -3   6       57.31       57.84      2.73 o 
   3  -3   6        4.32        5.07      2.11 o 
   4  -3   6        9.73       12.29      2.41 o 
   5  -3   6        4.94        5.76      2.15 o 
   6  -3   6       15.88       14.96      4.85 o 
  -7  -2   6        0.01        5.28      2.68 o 
  -6  -2   6        0.04        0.35      1.78 o 
  -5  -2   6      995.99      969.03     18.10 o 
  -4  -2   6      304.69      303.54      8.48 o 
  -3  -2   6        4.42        2.06      1.50 o 
  -2  -2   6        0.53        2.56      1.52 o 
  -1  -2   6       37.79       43.70      1.94 o 
   0  -2   6      179.35      193.32      4.09 o 
   1  -2   6        0.05        2.07      0.99 o 
   2  -2   6        0.83        1.55      0.99 o 
   3  -2   6        8.61        9.24      1.56 o 
   4  -2   6        7.80        8.97      2.06 o 
   5  -2   6       44.13       43.52      3.76 o 
   6  -2   6       10.71       11.12      4.18 o 
   7  -2   6       26.43       27.02      6.37 o 
  -7  -1   6        8.23        9.38      2.80 o 
  -6  -1   6        4.38        6.42      2.44 o 
  -5  -1   6        2.56        2.35      1.80 o 
  -4  -1   6       79.81       93.98      4.78 o 
  -3  -1   6      219.52      203.59     15.84 o 
  -2  -1   6      450.38      471.36      9.27 o 
  -1  -1   6       29.31       29.95      1.15 o 
   0  -1   6     2102.56     2136.59     18.15 o 
   1  -1   6       45.55       45.62      2.05 o 
   2  -1   6       27.04       22.81      1.70 o 
   3  -1   6       55.38       55.38      3.78 o 
   4  -1   6       73.83       71.50      3.10 o 
   5  -1   6        9.19       12.87      2.49 o 
   6  -1   6       12.22       10.63      3.86 o 
   7  -1   6       12.72        9.35      4.35 o 
  -7   0   6        4.74        2.57      2.37 o 
  -6   0   6      190.74      217.34      8.39 o 
  -5   0   6       13.27       13.55      4.85 o 
  -4   0   6      132.19      134.88      5.65 o 
  -3   0   6       19.61       18.08      2.58 o 
  -2   0   6       88.77       91.52      4.02 o 
  -1   0   6      774.52      865.91     19.78 o 
   0   0   6      239.06      250.15      4.27 o 
   1   0   6       77.45       88.19      2.80 o 
   2   0   6      435.51      426.65      8.99 o 
   3   0   6      217.32      233.47      4.61 o 
   4   0   6      167.30      173.21      4.33 o 
   5   0   6        0.36        1.97      1.63 o 
   6   0   6       28.25       27.69      6.75 o 
   7   0   6        0.24        0.42      3.19 o 
  -6   1   6        3.55        0.11      2.10 o 
  -5   1   6       12.93       10.07      2.52 o 
  -4   1   6       44.21       46.70      3.90 o 
  -3   1   6      107.66      112.29      7.52 o 
  -2   1   6       25.48       23.73      1.57 o 
  -1   1   6       95.16       91.17      2.66 o 
   0   1   6      117.05      119.08      4.12 o 
   1   1   6      312.87      319.23      5.02 o 
   2   1   6       21.26       23.59      1.28 o 
   3   1   6       75.28       78.72      2.15 o 
   4   1   6      299.09      315.44      6.53 o 
   5   1   6        0.90        2.68      1.30 o 
   6   1   6        5.61        7.91      1.86 o 
   7   1   6        2.48        5.13      1.73 o 
   8   1   6        6.59        3.66      2.33 o 
  -6   2   6        0.05       -0.11      2.91 o 
  -5   2   6        0.00       -3.41      4.01 o 
  -4   2   6        4.79        7.96      2.12 o 
  -3   2   6      239.68      255.14      7.35 o 
  -2   2   6      348.75      390.33      7.21 o 
  -1   2   6        4.03        5.36      1.08 o 
   0   2   6      759.08      755.54      8.65 o 
   1   2   6      608.07      602.24      7.17 o 
   2   2   6      175.19      191.89      5.41 o 
   3   2   6      358.70      387.02      8.39 o 
   4   2   6       12.97       14.34      1.86 o 
   5   2   6       51.20       61.78      3.38 o 
   6   2   6       39.86       44.29      3.19 o 
   7   2   6       56.68       54.82      4.23 o 
   8   2   6       11.80       11.13      2.44 o 
  -6   3   6       28.11       29.45      6.37 o 
  -5   3   6       71.48       73.77      7.76 o 
  -4   3   6       21.71       21.27      3.10 o 
  -3   3   6       55.27       56.89      6.02 o 
  -2   3   6       14.52       14.91      2.81 o 
  -1   3   6       13.58       13.73      1.59 o 
   0   3   6       11.95       21.57      2.13 o 
   1   3   6       42.48       48.55      2.10 o 
   2   3   6       43.38       48.14      3.06 o 
   3   3   6      342.54      371.09      8.29 o 
   4   3   6      197.14      185.31      6.27 o 
   5   3   6        6.45        4.01      1.77 o 
   6   3   6      233.80      245.26     15.50 o 
   7   3   6       15.26       21.42      3.46 o 
   8   3   6        0.31        0.27      2.07 o 
  -5   4   6        3.34        0.15      2.81 o 
  -4   4   6        2.61       -1.24      1.92 o 
  -3   4   6        9.41       10.19      2.27 o 
  -2   4   6       26.42       30.01      2.91 o 
  -1   4   6        0.07       -0.09      1.05 o 
   0   4   6      286.18      294.81      5.46 o 
   1   4   6      284.49      308.97      5.33 o 
   2   4   6      945.45     1000.41     12.04 o 
   3   4   6       67.21       58.67      3.99 o 
   4   4   6       16.26       17.62      2.68 o 
   5   4   6      188.62      191.06      6.92 o 
   6   4   6      460.36      417.32     10.93 o 
   7   4   6        6.35        9.05      2.94 o 
   8   4   6       37.75       36.73      9.97 o 
  -5   5   6       10.90       15.13      4.75 o 
  -4   5   6        5.82       12.49      4.22 o 
  -3   5   6        4.33        6.29      2.20 o 
  -2   5   6        7.25        8.35      2.07 o 
  -1   5   6       49.29       53.38      2.83 o 
   0   5   6        3.85        3.69      1.36 o 
   1   5   6        8.47       10.31      1.49 o 
   2   5   6        8.07        3.80      1.05 o 
   3   5   6      355.22      358.61      8.81 o 
   4   5   6        1.27        0.05      1.56 o 
   5   5   6      314.06      298.85      8.90 o 
   6   5   6        0.70       -0.11      1.82 o 
   7   5   6        0.71        2.27      2.35 o 
   8   5   6        2.71        4.80      2.62 o 
  -4   6   6        0.76        1.79      2.70 o 
  -3   6   6        1.55        3.02      2.02 o 
  -2   6   6       96.62      104.92      8.76 o 
  -1   6   6       10.52        8.82      2.10 o 
   0   6   6        1.59        0.94      1.17 o 
   1   6   6        2.22        0.71      1.19 o 
   2   6   6       18.88       19.75      2.86 o 
   3   6   6        0.41        1.97      1.77 o 
   4   6   6      114.45      109.44      5.34 o 
   5   6   6      103.68       93.25     13.43 o 
   6   6   6        2.74        0.31      1.74 o 
   7   6   6       21.42       22.49      3.80 o 
   8   6   6       61.42       45.62      5.13 o 
  -3   7   6       89.42       96.05      5.94 o 
  -2   7   6        1.22        0.76      2.08 o 
  -1   7   6       24.94       27.20      3.23 o 
   0   7   6      134.26      118.52      5.21 o 
   1   7   6       45.48       47.48      2.81 o 
   2   7   6       21.55       21.43      2.90 o 
   3   7   6        3.22        2.84      2.97 o 
   4   7   6      272.91      267.20      8.54 o 
   5   7   6       91.86      108.74      5.82 o 
   6   7   6        3.86        2.35      1.98 o 
   7   7   6       17.25       12.26      3.10 o 
  -3   8   6       59.40       62.67      5.44 o 
  -2   8   6        0.08        1.61      2.09 o 
  -1   8   6        3.81        3.34      2.20 o 
   0   8   6       83.81       88.74      4.99 o 
   1   8   6       55.14       61.06      4.26 o 
   2   8   6       40.35       43.78      3.97 o 
   3   8   6        1.66        3.27      1.92 o 
   4   8   6       26.15       29.46      3.62 o 
   5   8   6        2.68        4.03      2.18 o 
   6   8   6        0.15        0.04      1.96 o 
   7   8   6       12.43       11.64      3.30 o 
  -2   9   6        0.00        1.41      3.57 o 
  -1   9   6        0.35        0.02      2.00 o 
   0   9   6       10.54        7.69      2.52 o 
   1   9   6      115.00      123.82      9.32 o 
   2   9   6      147.38      161.58     10.95 o 
   3   9   6      211.55      218.69     12.11 o 
   4   9   6       18.45       18.58      3.33 o 
   5   9   6        0.00        1.22      3.69 o 
   6   9   6        2.24        3.59      3.07 o 
   7   9   6        2.02        3.31      3.80 o 
   0  10   6        8.32        3.06      2.92 o 
   1  10   6        0.29       -0.46      3.46 o 
   2  10   6        0.31        2.22      3.90 o 
   3  10   6       58.27       63.37      8.04 o 
   4  10   6        4.97        4.28      3.50 o 
   5  10   6        9.07        7.23      2.96 o 
   6  10   6       11.18       12.81      3.43 o 
   2  11   6       36.43       14.92      5.91 o 
   3  11   6       12.77       12.83      4.35 o 
   4  11   6        3.36        3.38      3.82 o 
  -3  -9   7        0.68        1.43      3.90 o 
  -2  -9   7       10.74       24.28      5.89 o 
  -1  -9   7       57.78       55.38      7.74 o 
   0  -9   7        0.55       -1.12      1.94 o 
  -5  -8   7        7.06        6.69      3.62 o 
  -4  -8   7        1.40        3.54      3.38 o 
  -3  -8   7       10.15       13.25      4.68 o 
  -2  -8   7       14.21       16.60      4.81 o 
  -1  -8   7       94.60       83.04      8.33 o 
   0  -8   7       21.69       26.60      3.77 o 
   1  -8   7        0.44        0.30      1.93 o 
   2  -8   7       51.44       64.13      9.47 o 
  -5  -7   7        0.46        0.99      2.13 o 
  -4  -7   7       74.18       79.27      5.57 o 
  -3  -7   7        0.78        2.06      2.13 o 
  -2  -7   7      363.30      405.22     15.80 o 
  -1  -7   7        3.14       -2.43      2.07 o 
   0  -7   7       43.96       48.23      4.23 o 
   1  -7   7        4.50        0.28      2.41 o 
   2  -7   7        9.54        9.04      2.69 o 
   3  -7   7        0.18       -1.42      1.73 o 
  -6  -6   7        2.83       -0.71      2.27 o 
  -5  -6   7       10.73        6.68      2.78 o 
  -4  -6   7        5.83        3.07      2.19 o 
  -3  -6   7      102.21      102.56      5.77 o 
  -2  -6   7      122.23      129.80      5.98 o 
  -1  -6   7       13.52       15.17      2.69 o 
   0  -6   7      102.43       96.48      4.94 o 
   1  -6   7      146.39      139.78      9.38 o 
   2  -6   7        4.61        5.72      2.16 o 
   3  -6   7        0.49        0.58      1.74 o 
   4  -6   7        5.33        3.47      2.32 o 
  -6  -5   7       11.26        5.90      6.89 o 
  -5  -5   7       31.38       32.00      4.04 o 
  -4  -5   7       10.90       12.01      2.90 o 
  -3  -5   7      636.46      641.35     19.20 o 
  -2  -5   7       18.90       14.76      2.74 o 
  -1  -5   7       14.20       16.27      1.97 o 
   0  -5   7        7.70        8.31      2.11 o 
   1  -5   7        0.05       -0.62      1.58 o 
   2  -5   7       84.58       90.68      7.36 o 
   3  -5   7        5.33        4.70      2.11 o 
   4  -5   7        0.15        2.19      1.83 o 
   5  -5   7       68.18       73.59      9.30 o 
  -6  -4   7      205.99      213.60     11.14 o 
  -5  -4   7       12.55       13.75      2.95 o 
  -4  -4   7       70.76       64.57      4.64 o 
  -3  -4   7       12.47       16.43      8.24 o 
  -2  -4   7        7.74        6.97      2.20 o 
  -1  -4   7        0.18        2.13      1.26 o 
   0  -4   7        8.23        9.08      1.70 o 
   1  -4   7       36.00       38.59      4.75 o 
   2  -4   7      439.03      447.48     17.16 o 
   3  -4   7       13.82       11.65      2.49 o 
   4  -4   7      117.13      129.87      6.05 o 
   5  -4   7       85.13       74.74      5.33 o 
   6  -4   7        7.84        9.39      5.15 o 
  -6  -3   7       40.15       34.08      4.24 o 
  -5  -3   7       82.71       93.46      5.71 o 
  -4  -3   7      691.46      702.72     14.17 o 
  -3  -3   7       12.12       13.17      4.92 o 
  -2  -3   7       97.57      101.29      4.83 o 
  -1  -3   7       95.97       97.96      3.21 o 
   0  -3   7      292.90      323.98      5.93 o 
   1  -3   7       80.28       87.61      3.27 o 
   2  -3   7      117.05      116.04      3.85 o 
   3  -3   7       10.25        9.52      2.21 o 
   4  -3   7      254.03      276.39      8.30 o 
   5  -3   7        2.36        1.70      1.90 o 
   6  -3   7        6.83        5.27      3.95 o 
  -6  -2   7        0.83       -2.02      1.70 o 
  -5  -2   7       14.75       19.40      3.14 o 
  -4  -2   7       71.79       80.02      9.20 o 
  -3  -2   7        1.88       -0.39      1.44 o 
  -2  -2   7       70.53       60.20      3.81 o 
  -1  -2   7      298.92      247.63      4.57 o 
   0  -2   7      279.99      300.49      5.43 o 
   1  -2   7      112.96      118.52      3.53 o 
   2  -2   7        0.05       -0.76      1.40 o 
   3  -2   7        6.47        5.14      1.42 o 
   4  -2   7       32.07       32.73      4.93 o 
   5  -2   7        7.44       20.13      4.66 o 
   6  -2   7        4.87        0.59      3.12 o 
   7  -2   7        2.58        6.27      4.49 o 
  -6  -1   7        0.11       -0.95      1.97 o 
  -5  -1   7       80.62       80.55      5.30 o 
  -4  -1   7      156.46      145.43      6.12 o 
  -3  -1   7      183.73      187.16      9.72 o 
  -2  -1   7      172.93      175.59      5.82 o 
  -1  -1   7      849.18      914.37     20.06 o 
   0  -1   7     1161.70     1234.90     12.49 o 
   1  -1   7        2.98        2.85      1.08 o 
   2  -1   7       20.17       18.01      2.42 o 
   3  -1   7      113.55      112.68      4.08 o 
   4  -1   7        6.16        6.19      1.52 o 
   5  -1   7       23.87       29.73      5.32 o 
   6  -1   7       12.02        8.59      3.73 o 
   7  -1   7        8.82        5.04      4.05 o 
  -6   0   7        9.74        7.64      3.25 o 
  -5   0   7       11.94       11.39      5.27 o 
  -4   0   7       22.91       22.16      3.14 o 
  -3   0   7       95.27       92.69      6.08 o 
  -2   0   7       64.98       60.96      3.73 o 
  -1   0   7       23.87       30.36      2.73 o 
   0   0   7       34.74       38.99      1.99 o 
   1   0   7      104.14      105.76      2.57 o 
   2   0   7       21.01       22.19      1.89 o 
   3   0   7      335.32      326.93      5.76 o 
   4   0   7       14.06       13.04      2.31 o 
   5   0   7        2.02       -2.42      1.61 o 
   6   0   7       17.01       22.18      6.84 o 
  -6   1   7        0.93        1.56      2.26 o 
  -5   1   7        2.65        3.46      2.25 o 
  -4   1   7       14.06       11.83      2.46 o 
  -3   1   7       86.49       87.77      4.70 o 
  -2   1   7      167.16      180.97      7.45 o 
  -1   1   7      241.71      246.16      4.58 o 
   0   1   7       41.92       40.35      2.03 o 
   1   1   7       35.23       34.08      1.89 o 
   2   1   7      147.50      153.02      4.84 o 
   3   1   7      201.18      215.12      6.39 o 
   4   1   7        7.24        3.59      1.41 o 
   5   1   7      170.09      170.73      5.33 o 
   6   1   7       54.20       58.37      4.85 o 
   7   1   7       15.37       15.76      2.71 o 
   8   1   7        1.51        2.03      2.25 o 
  -6   2   7        6.29        8.92      4.03 o 
  -5   2   7       13.88       13.05      3.50 o 
  -4   2   7        6.24        8.77      3.13 o 
  -3   2   7       11.45        7.31      2.20 o 
  -2   2   7      348.60      361.08     16.00 o 
  -1   2   7        0.51        1.40      1.41 o 
   0   2   7       21.72       21.43      1.65 o 
   1   2   7      145.18      145.14      3.43 o 
   2   2   7      486.63      508.73     11.42 o 
   3   2   7        0.45        3.23      1.89 o 
   4   2   7       43.72       52.84      5.80 o 
   5   2   7       23.33       22.74      2.46 o 
   6   2   7      170.62      173.92      5.73 o 
   7   2   7       93.43       99.67      7.39 o 
   8   2   7        1.82        0.77      1.87 o 
  -5   3   7        2.50        2.76      3.06 o 
  -4   3   7        0.59        0.45      1.69 o 
  -3   3   7       19.73       15.15      2.76 o 
  -2   3   7        4.82        8.31      1.61 o 
  -1   3   7       40.78       42.57      2.97 o 
   0   3   7      157.47      161.19      4.64 o 
   1   3   7        0.41        0.04      0.81 o 
   2   3   7       36.73       45.61      1.84 o 
   3   3   7        0.49        0.08      1.22 o 
   4   3   7        5.90        2.77      1.68 o 
   5   3   7      112.89      111.69      6.92 o 
   6   3   7       28.13       24.51      3.51 o 
   7   3   7        0.91       -0.52      1.83 o 
   8   3   7       11.50       11.31      5.36 o 
  -5   4   7       36.88       43.18      6.81 o 
  -4   4   7        0.22        0.40      2.28 o 
  -3   4   7       12.89       17.09      2.82 o 
  -2   4   7       12.25       11.43      2.89 o 
  -1   4   7        0.18        1.00      1.71 o 
   0   4   7       51.51       56.42      2.68 o 
   1   4   7        0.20        1.05      1.03 o 
   2   4   7     1022.12     1088.96     17.14 o 
   3   4   7       26.10       33.86      8.06 o 
   4   4   7      121.31      116.20      5.28 o 
   5   4   7      232.61      215.37      7.50 o 
   6   4   7       26.56       24.98      3.60 o 
   7   4   7       35.76       33.61      4.29 o 
   8   4   7        5.99        4.75      2.81 o 
  -4   5   7        0.01        2.30      3.08 o 
  -3   5   7       36.43       33.44      5.30 o 
  -2   5   7       51.29       53.52      3.08 o 
  -1   5   7       27.87       30.17      2.38 o 
   0   5   7       25.12       24.61      2.17 o 
   1   5   7      271.93      292.31      5.66 o 
   2   5   7      173.64      172.95      6.17 o 
   3   5   7        0.23       -0.40      2.93 o 
   4   5   7       45.07       50.72      3.97 o 
   5   5   7      191.41      191.69     12.71 o 
   6   5   7        7.44        7.57      2.57 o 
   7   5   7        9.04        6.84      2.72 o 
   8   5   7        9.98        5.24      2.72 o 
  -4   6   7       20.08       14.89      4.43 o 
  -3   6   7       17.59       21.22      4.81 o 
  -2   6   7      104.45      107.68      8.74 o 
  -1   6   7        0.78        0.43      1.68 o 
   0   6   7       41.40       42.43      2.70 o 
   1   6   7       85.73       87.81      3.40 o 
   2   6   7        3.87        3.75      3.81 o 
   3   6   7       35.94       40.76      7.17 o 
   4   6   7      224.75      209.92      7.56 o 
   5   6   7        0.89        1.64      1.73 o 
   6   6   7       87.12       68.53      5.20 o 
   7   6   7       14.89       12.97      3.20 o 
   8   6   7       54.00       39.95      4.97 o 
  -3   7   7        6.94        3.12      3.04 o 
  -2   7   7      129.77      142.41      7.08 o 
  -1   7   7       68.78       76.93      4.80 o 
   0   7   7      286.98      293.70      8.19 o 
   1   7   7        3.45        0.94      1.73 o 
   2   7   7        3.30        3.44      2.01 o 
   3   7   7        4.88       12.21      2.55 o 
   4   7   7      394.63      406.89     10.87 o 
   5   7   7      120.86      127.58      6.41 o 
   6   7   7        1.07        3.05      3.27 o 
   7   7   7        0.61        1.81      2.16 o 
  -2   8   7       14.07       13.17      3.13 o 
  -1   8   7       48.75       44.09      4.25 o 
   0   8   7        0.74        1.05      1.81 o 
   1   8   7       67.59       77.72      7.89 o 
   2   8   7       64.50       69.31      4.69 o 
   3   8   7        7.41        4.76      2.08 o 
   4   8   7       67.96       75.88      6.24 o 
   5   8   7       25.26       28.72      4.00 o 
   6   8   7        3.22        1.07      2.05 o 
   7   8   7        2.96        3.92      2.62 o 
  -1   9   7       19.21       14.10      3.10 o 
   0   9   7       37.87       35.35      4.00 o 
   1   9   7       64.94       65.21      7.55 o 
   2   9   7       26.13       24.09      5.95 o 
   3   9   7       61.70       56.75      7.47 o 
   4   9   7       65.40       58.79      8.08 o 
   5   9   7        0.29       -0.23      1.89 o 
   6   9   7        0.20        0.19      1.91 o 
   0  10   7        0.72        3.52      4.01 o 
   1  10   7        2.45        2.15      3.90 o 
   2  10   7      106.81      127.72     10.89 o 
   3  10   7      267.67      292.55     15.51 o 
   4  10   7        0.55        2.64      3.38 o 
   5  10   7        8.18        5.35      4.29 o 
  -4  -8   8        0.70        3.65      3.80 o 
  -3  -8   8       45.29       51.67      7.43 o 
  -2  -8   8       20.92       19.73      5.63 o 
  -1  -8   8        1.00        6.46      3.46 o 
   0  -8   8        3.31        6.98      3.38 o 
   1  -8   8        0.43        2.74      2.17 o 
  -5  -7   8        6.43        8.53      4.22 o 
  -4  -7   8       49.71       49.07      8.44 o 
  -3  -7   8       65.93       70.74      7.74 o 
  -2  -7   8      141.09      149.30     10.08 o 
  -1  -7   8       29.98       32.15      5.55 o 
   0  -7   8        0.52       -1.80      1.70 o 
   1  -7   8        0.35        3.66      2.09 o 
   2  -7   8       48.65       52.81      5.12 o 
   3  -7   8        0.21       -0.42      1.96 o 
  -5  -6   8        6.31        6.23      2.68 o 
  -4  -6   8      117.19      113.05      6.39 o 
  -3  -6   8       56.50       51.95      4.66 o 
  -2  -6   8       61.48       63.88      4.78 o 
  -1  -6   8       16.78       12.59      3.92 o 
   0  -6   8        0.01        0.57      1.85 o 
   1  -6   8       87.29       91.94      5.46 o 
   2  -6   8       21.86       22.79      3.44 o 
   3  -6   8        6.65        7.14      2.58 o 
   4  -6   8        0.46       -0.98      2.05 o 
  -6  -5   8       44.73       43.18      4.92 o 
  -5  -5   8        5.83        2.02      2.23 o 
  -4  -5   8       64.63       68.65      5.20 o 
  -3  -5   8      363.91      360.04     10.00 o 
  -2  -5   8      379.72      372.87     11.70 o 
  -1  -5   8       36.19       29.49      3.42 o 
   0  -5   8       19.12       16.73      2.66 o 
   1  -5   8      211.52      211.40      7.20 o 
   2  -5   8      193.94      219.94      9.96 o 
   3  -5   8       16.74       18.29      3.24 o 
   4  -5   8       12.86        8.54      2.51 o 
   5  -5   8        0.79        1.50      2.12 o 
  -6  -4   8      101.12       96.54      6.48 o 
  -5  -4   8        0.09        1.41      2.19 o 
  -4  -4   8        2.90        2.83      2.00 o 
  -3  -4   8      477.56      478.82     11.37 o 
  -2  -4   8       35.74       43.57      5.11 o 
  -1  -4   8       45.22       40.68      3.62 o 
   0  -4   8       73.70       78.54      4.23 o 
   1  -4   8       10.65       10.80      3.08 o 
   2  -4   8      178.15      181.93      6.61 o 
   3  -4   8       26.44       23.17      3.16 o 
   4  -4   8       73.84       72.35      5.11 o 
   5  -4   8       37.12       40.40      6.71 o 
  -6  -3   8       12.96        6.83      3.98 o 
  -5  -3   8        7.80        5.67      5.40 o 
  -4  -3   8       91.75       91.45      5.57 o 
  -3  -3   8      471.18      452.06     10.85 o 
  -2  -3   8       13.57       20.43      2.93 o 
  -1  -3   8       67.71       79.28      4.48 o 
   0  -3   8       94.48       90.53      3.45 o 
   1  -3   8      134.65      145.48      7.32 o 
   2  -3   8       10.56       11.82      1.82 o 
   3  -3   8       87.30       87.11     10.62 o 
   4  -3   8       96.78       98.23      5.32 o 
   5  -3   8        3.57        5.13      3.19 o 
   6  -3   8        0.42        5.23      4.09 o 
  -6  -2   8        9.86        9.33      2.84 o 
  -5  -2   8        7.76        3.44      2.88 o 
  -4  -2   8     1542.24     1560.81     23.34 o 
  -3  -2   8       78.71       74.73      4.67 o 
  -2  -2   8        0.09        0.66      1.62 o 
  -1  -2   8        0.13        1.50      1.60 o 
   0  -2   8       82.86       77.62      3.69 o 
   1  -2   8        9.43       13.26      2.98 o 
   2  -2   8       35.83       39.24      2.64 o 
   3  -2   8      316.15      326.25      6.62 o 
   4  -2   8      566.63      614.73     12.29 o 
   5  -2   8        1.13       -1.92      2.41 o 
   6  -2   8        1.32        1.03      3.78 o 
  -6  -1   8        4.39        1.37      2.20 o 
  -5  -1   8      183.13      174.06      7.54 o 
  -4  -1   8       46.90       41.38      4.76 o 
  -3  -1   8      188.54      180.43      6.61 o 
  -2  -1   8        3.97        5.88      3.78 o 
  -1  -1   8       10.15       16.22      2.44 o 
   0  -1   8      272.52      281.10      4.31 o 
   1  -1   8        7.35        6.33      1.38 o 
   2  -1   8        0.57       -0.75      1.06 o 
   3  -1   8        0.00       -1.61      1.07 o 
   4  -1   8       22.80       19.01      2.77 o 
   5  -1   8        0.44        0.00      2.34 o 
   6  -1   8        5.30        6.77      3.84 o 
   7  -1   8        0.63       -1.65      3.59 o 
  -6   0   8        4.55        5.37      2.79 o 
  -5   0   8      210.86      202.99      8.06 o 
  -4   0   8       10.44       18.74      2.97 o 
  -3   0   8      133.02      137.36      8.70 o 
  -2   0   8       89.56       89.33      7.39 o 
  -1   0   8       96.97       96.90     10.94 o 
   0   0   8       10.02       16.64      2.15 o 
   1   0   8       98.55       95.31      2.62 o 
   2   0   8      790.03      840.81      8.85 o 
   3   0   8      315.84      314.89      5.90 o 
   4   0   8        0.25        2.07      1.55 o 
   5   0   8        1.21        2.26      2.70 o 
   6   0   8       45.33       45.73      4.51 o 
   7   0   8        0.90        1.35      1.95 o 
  -6   1   8       44.77       34.46     10.22 o 
  -5   1   8      177.67      174.44      7.65 o 
  -4   1   8        0.43       -1.88      1.26 o 
  -3   1   8       19.93       15.37      2.61 o 
  -2   1   8       73.12       84.23      9.86 o 
  -1   1   8      446.04      482.79      9.77 o 
   0   1   8       23.41       25.95      1.88 o 
   1   1   8        2.13        2.52      1.05 o 
   2   1   8      127.52      148.21      3.25 o 
   3   1   8        2.76       -0.17      1.07 o 
   4   1   8       43.59       42.29      2.90 o 
   5   1   8        7.74        6.82      1.81 o 
   6   1   8        0.01        0.46      1.40 o 
   7   1   8       21.84       22.72      3.01 o 
  -5   2   8       33.92       26.17      4.21 o 
  -4   2   8       42.41       35.85      3.87 o 
  -3   2   8        5.06        4.21      2.84 o 
  -2   2   8       13.15       16.52      2.68 o 
  -1   2   8       20.22       29.48      2.07 o 
   0   2   8        0.01        0.86      1.02 o 
   1   2   8        0.06       -0.28      1.16 o 
   2   2   8      115.14      124.44      3.70 o 
   3   2   8       71.97       78.58      7.48 o 
   4   2   8       19.17       18.10      2.17 o 
   5   2   8       21.10       19.89      2.45 o 
   6   2   8        3.44        1.55      1.44 o 
   7   2   8       74.49       88.98      4.98 o 
  -5   3   8       10.30        1.56      2.74 o 
  -4   3   8       35.63       31.56      7.85 o 
  -3   3   8       33.30       35.84      5.74 o 
  -2   3   8      128.90      132.38      5.52 o 
  -1   3   8       53.27       57.37      2.83 o 
   0   3   8      145.58      144.39      3.95 o 
   1   3   8       61.63       60.25      2.61 o 
   2   3   8      156.31      182.37      6.10 o 
   3   3   8       13.12       14.96      2.50 o 
   4   3   8       46.64       43.92      3.88 o 
   5   3   8       11.36        6.72      2.26 o 
   6   3   8       65.51       75.92      5.46 o 
   7   3   8       31.66       28.37      4.07 o 
   8   3   8       29.66       21.46      4.08 o 
  -5   4   8       11.16        7.70      3.82 o 
  -4   4   8        2.35       -1.86      2.30 o 
  -3   4   8      132.82      121.25      5.86 o 
  -2   4   8       32.21       44.00      5.34 o 
  -1   4   8      159.96      161.51     10.73 o 
   0   4   8      234.36      237.37      8.01 o 
   1   4   8        0.36       -0.01      1.10 o 
   2   4   8       86.05       78.38      6.31 o 
   3   4   8       27.72       29.05      3.16 o 
   4   4   8        4.90        8.42      2.31 o 
   5   4   8        1.57        0.98      1.73 o 
   6   4   8       47.35       49.16      4.53 o 
   7   4   8       59.25       67.59      8.73 o 
   8   4   8       22.76       29.33      4.45 o 
  -4   5   8        0.27        1.20      2.68 o 
  -3   5   8       13.75        8.84      3.50 o 
  -2   5   8      164.86      156.09      6.17 o 
  -1   5   8      235.12      246.09      5.87 o 
   0   5   8      115.46      113.65      3.95 o 
   1   5   8        1.16        1.30      1.95 o 
   2   5   8       54.38       65.97      4.33 o 
   3   5   8        3.80        1.10      1.59 o 
   4   5   8        0.05       -1.53      1.60 o 
   5   5   8       54.91       50.32      6.66 o 
   6   5   8        0.03       -1.01      1.73 o 
   7   5   8       56.42       52.53      5.04 o 
   8   5   8       28.93       40.09     11.24 o 
  -4   6   8        0.93        1.46      2.93 o 
  -3   6   8        2.48        3.65      2.83 o 
  -2   6   8        9.24       12.91      3.86 o 
  -1   6   8       17.34       23.48      3.04 o 
   0   6   8       20.88       19.91      2.86 o 
   1   6   8        3.28        3.80      2.07 o 
   2   6   8       13.21       14.17      3.67 o 
   3   6   8       12.62       14.55      2.71 o 
   4   6   8      176.26      185.99     14.32 o 
   5   6   8       50.61       50.75      4.51 o 
   6   6   8      100.01      101.27      9.02 o 
   7   6   8       45.34       43.82      4.93 o 
  -3   7   8       81.31       77.93      7.87 o 
  -2   7   8      140.11      145.23      9.18 o 
  -1   7   8        0.28        1.28      1.80 o 
   0   7   8        2.49        1.92      1.68 o 
   1   7   8        5.06        0.73      1.88 o 
   2   7   8       54.61       57.18      4.28 o 
   3   7   8      109.58      103.34      8.50 o 
   4   7   8       29.37       34.16      3.99 o 
   5   7   8       11.22       11.36      3.76 o 
   6   7   8        7.96        7.94      6.56 o 
   7   7   8       14.58       17.14      3.46 o 
  -2   8   8       14.04       15.83      4.68 o 
  -1   8   8        5.16        3.65      2.16 o 
   0   8   8       31.01       42.24      6.27 o 
   1   8   8       20.06       18.88      4.92 o 
   2   8   8       65.76       74.55      8.29 o 
   3   8   8        1.69        5.01      4.50 o 
   4   8   8       49.32       42.62      9.16 o 
   5   8   8       67.41       65.31      5.39 o 
   6   8   8       34.13       36.82      4.68 o 
   7   8   8        0.98        2.62      2.18 o 
  -1   9   8        2.64        6.67      2.53 o 
   0   9   8        5.51        4.43      3.59 o 
   1   9   8       41.36       37.81      6.58 o 
   2   9   8      170.76      159.60     10.86 o 
   3   9   8       10.27        8.67      4.32 o 
   4   9   8        3.85        5.09      2.46 o 
   5   9   8        2.21        5.80      3.92 o 
   6   9   8       10.96       13.00      3.35 o 
   1  10   8       11.87       13.06      5.02 o 
   2  10   8       10.54       18.42      5.63 o 
   3  10   8      140.30      145.82     11.62 o 
   4  10   8       83.15       68.78      8.50 o 
   5  10   8        2.46        1.80      2.30 o 
  -3  -8   9       12.53        4.03      4.47 o 
  -2  -8   9        9.83        4.73      4.05 o 
  -1  -8   9        6.59       13.50      4.41 o 
   0  -8   9        5.28       10.25      4.11 o 
  -4  -7   9       10.62        9.23      3.31 o 
  -3  -7   9        8.00       10.99      4.47 o 
  -2  -7   9      128.77      126.52      9.56 o 
  -1  -7   9        0.67        0.49      2.74 o 
   0  -7   9       18.50       19.11      4.89 o 
   1  -7   9       39.99       36.29      4.78 o 
   2  -7   9        9.65       13.77      4.42 o 
  -5  -6   9        1.05        4.74      2.75 o 
  -4  -6   9       59.80       59.80      5.31 o 
  -3  -6   9        1.45        0.78      1.99 o 
  -2  -6   9        2.13        2.01      2.07 o 
  -1  -6   9       56.06       68.33      7.24 o 
   0  -6   9       13.48       13.42      3.99 o 
   1  -6   9        0.01       -0.58      1.52 o 
   2  -6   9       14.84       15.39      4.60 o 
   3  -6   9        0.49        2.02      2.15 o 
  -5  -5   9        5.10        4.46      2.72 o 
  -4  -5   9        5.41        5.85      2.54 o 
  -3  -5   9       76.22       79.13      5.43 o 
  -2  -5   9       29.14       28.29      5.23 o 
  -1  -5   9       55.92       54.18      4.34 o 
   0  -5   9      163.56      173.98      9.45 o 
   1  -5   9        3.71        6.98      2.05 o 
   2  -5   9        2.67        2.49      1.85 o 
   3  -5   9        0.14       -0.29      3.28 o 
   4  -5   9        1.30       -0.59      3.68 o 
  -5  -4   9       86.03       95.93      7.49 o 
  -4  -4   9       14.48       11.25      2.96 o 
  -3  -4   9       10.63        9.88      2.62 o 
  -2  -4   9      125.62      118.89      5.86 o 
  -1  -4   9       28.72       30.78      4.16 o 
   0  -4   9       12.58       18.54      2.22 o 
   1  -4   9       42.30       42.33      3.60 o 
   2  -4   9       65.16       80.62     12.30 o 
   3  -4   9      124.92      130.84      6.15 o 
   4  -4   9      106.54      112.19      6.12 o 
   5  -4   9       52.37       53.06      7.62 o 
  -6  -3   9        2.29        2.81      2.54 o 
  -5  -3   9        3.82        6.27      2.71 o 
  -4  -3   9      146.80      152.43     10.02 o 
  -3  -3   9        6.24        4.16      2.03 o 
  -2  -3   9       12.01        9.19      2.33 o 
  -1  -3   9      152.98      144.27      5.90 o 
   0  -3   9       40.36       43.29      4.32 o 
   1  -3   9       60.68       59.95      3.52 o 
   2  -3   9       79.23       77.81      4.61 o 
   3  -3   9       11.92       11.59      2.46 o 
   4  -3   9        1.30        1.54      1.75 o 
   6  -3   9        0.09        1.77      3.21 o 
  -6  -2   9      116.34      122.24      7.35 o 
  -5  -2   9        2.12       -0.98      1.74 o 
  -4  -2   9      327.28      338.69     10.15 o 
  -3  -2   9        0.16       -1.74      1.93 o 
  -2  -2   9       13.45       14.88      2.66 o 
  -1  -2   9       67.15       67.32      4.27 o 
   0  -2   9       29.10       30.14      5.88 o 
   1  -2   9        6.49        7.33      1.65 o 
   2  -2   9       70.15       65.17      3.18 o 
   3  -2   9       47.29       49.90      3.02 o 
   4  -2   9      466.02      511.45     17.57 o 
   5  -2   9       18.55       12.05      3.92 o 
   6  -2   9        7.33        2.11      3.69 o 
  -6  -1   9        3.84        0.74      2.48 o 
  -5  -1   9       16.84       15.95      4.01 o 
  -4  -1   9      124.57      106.90     16.96 o 
  -3  -1   9      125.06      120.46      5.78 o 
  -2  -1   9      457.01      429.68     10.31 o 
  -1  -1   9       23.94       25.50      3.03 o 
   0  -1   9       47.94       45.38      1.97 o 
   1  -1   9       55.89       55.29      2.79 o 
   2  -1   9       86.59       92.25      6.84 o 
   3  -1   9      241.68      239.78      5.61 o 
   4  -1   9       74.20       76.09      5.25 o 
   5  -1   9        5.16        2.30      2.55 o 
   6  -1   9       34.19       40.65      7.07 o 
  -6   0   9        9.86       10.16      3.20 o 
  -5   0   9       21.66       21.36      4.05 o 
  -4   0   9        0.39        0.42      1.71 o 
  -3   0   9       96.79       92.58      5.18 o 
  -2   0   9      489.97      478.13     14.47 o 
  -1   0   9        0.01        0.53      2.86 o 
   0   0   9       42.78       44.11      2.43 o 
   1   0   9        1.28        0.39      0.86 o 
   2   0   9       59.75       67.35      2.94 o 
   3   0   9      178.01      177.52      6.25 o 
   4   0   9        0.21        0.31      1.68 o 
   5   0   9       66.62       68.50      5.59 o 
   6   0   9       96.25      116.78      8.99 o 
   7   0   9       14.15       10.80      2.97 o 
  -5   1   9       12.92        7.84      4.18 o 
  -4   1   9       23.45       26.47      3.89 o 
  -3   1   9       48.32       41.99      3.95 o 
  -2   1   9       96.30       86.66      7.76 o 
  -1   1   9      332.52      341.05      8.59 o 
   0   1   9       73.98       73.87      3.01 o 
   1   1   9      466.97      459.04      7.24 o 
   2   1   9      393.28      391.71      6.62 o 
   3   1   9      208.79      215.47      5.59 o 
   4   1   9       27.46       33.14      2.80 o 
   5   1   9        1.44        0.30      1.38 o 
   6   1   9        0.82        0.97      1.51 o 
   7   1   9      169.39      178.08      6.63 o 
  -5   2   9        2.59        4.14      2.31 o 
  -4   2   9       15.34       11.11      3.43 o 
  -3   2   9        1.88        5.50      2.08 o 
  -2   2   9        0.75       -0.27      1.81 o 
  -1   2   9       45.53       38.72      3.36 o 
   0   2   9       61.98       69.36      3.02 o 
   1   2   9       31.66       28.86      2.09 o 
   2   2   9      162.61      167.76      5.93 o 
   3   2   9       35.56       41.04      3.58 o 
   4   2   9      306.18      318.03      9.14 o 
   5   2   9       63.04       62.13      4.27 o 
   6   2   9       38.06       36.16      3.45 o 
   7   2   9       11.49        8.62      2.35 o 
  -5   3   9        1.06        0.46      2.81 o 
  -4   3   9       19.89       24.39      3.69 o 
  -3   3   9       11.04        7.25      4.83 o 
  -2   3   9        9.90       11.57      2.38 o 
  -1   3   9      196.20      190.31      6.45 o 
   0   3   9      378.56      382.88     11.65 o 
   1   3   9       47.20       48.38      3.20 o 
   2   3   9        5.23        3.18      2.08 o 
   3   3   9       30.34       28.00      3.18 o 
   4   3   9        5.53       12.27      6.95 o 
   5   3   9        5.03        8.49      2.50 o 
   6   3   9      374.41      356.78     10.91 o 
   7   3   9        0.22       -0.60      1.99 o 
  -4   4   9       13.29       21.03      4.92 o 
  -3   4   9       41.52       40.96      4.20 o 
  -2   4   9        2.92        4.10      1.91 o 
  -1   4   9       17.04       16.28      3.14 o 
   0   4   9        1.53        4.27      1.71 o 
   1   4   9        7.56       10.80      2.85 o 
   2   4   9       74.58       75.14      7.17 o 
   3   4   9       13.38        9.18      4.53 o 
   4   4   9       48.13       50.44      8.41 o 
   5   4   9       88.44       77.08      5.28 o 
   6   4   9       79.84       84.79      6.92 o 
   7   4   9       56.52       55.76      5.24 o 
  -4   5   9        1.10       -3.38      2.57 o 
  -3   5   9        5.91        3.16      2.78 o 
  -2   5   9       31.93       40.55      3.83 o 
  -1   5   9      585.76      583.97      9.53 o 
   0   5   9        3.03        2.33      1.38 o 
   1   5   9        3.46        1.16      1.70 o 
   2   5   9       37.30       42.68      3.82 o 
   3   5   9      132.54      120.29     12.19 o 
   4   5   9      117.36      102.96      5.50 o 
   5   5   9      142.03      129.30      9.11 o 
   6   5   9       11.35       13.08      3.08 o 
   7   5   9        7.48        5.11      2.53 o 
  -3   6   9        8.34       10.46      3.92 o 
  -2   6   9        0.46        2.76      2.49 o 
  -1   6   9      102.17       95.92      4.40 o 
   0   6   9       11.19       10.41      2.50 o 
   1   6   9      228.63      223.42      7.57 o 
   2   6   9        0.10       -1.11      1.70 o 
   3   6   9        2.74       -0.64      1.60 o 
   4   6   9       28.46       30.94      9.86 o 
   5   6   9       21.60       17.72      3.32 o 
   6   6   9        7.69       11.21      2.99 o 
   7   6   9        0.27        2.96      2.64 o 
  -2   7   9      122.88      120.34      8.42 o 
  -1   7   9        7.13        4.09      2.25 o 
   0   7   9      100.54      102.45      8.23 o 
   1   7   9       12.11       11.92      2.66 o 
   2   7   9      160.96      153.86      6.61 o 
   3   7   9        9.51        8.19      2.47 o 
   4   7   9       40.43       39.37      4.30 o 
   5   7   9        0.05        1.49      1.84 o 
   6   7   9        9.64       20.51      3.70 o 
   7   7   9        7.36        5.55      2.68 o 
  -1   8   9       13.19        8.73      2.64 o 
   0   8   9       18.16       16.92      4.89 o 
   1   8   9       27.72       23.97      5.36 o 
   2   8   9        0.04        1.01      1.97 o 
   3   8   9        0.23        1.17      2.18 o 
   4   8   9       25.31       23.37      3.70 o 
   5   8   9       18.53       17.45      3.51 o 
   6   8   9       67.86       69.51      8.15 o 
   0   9   9       14.35        9.79      4.51 o 
   1   9   9       27.98       36.86      6.90 o 
   2   9   9        0.30        1.90      3.61 o 
   3   9   9       40.77       45.85      4.68 o 
   4   9   9        0.40        2.91      2.45 o 
   5   9   9       60.81       64.48      7.94 o 
   6   9   9       41.90       43.18      5.33 o 
   2  10   9        6.64        8.73      4.94 o 
   3  10   9        1.88        5.19      4.70 o 
   4  10   9      114.66       94.53     10.17 o 
  -3  -7  10       24.55       29.07      6.31 o 
  -2  -7  10      206.04      237.95     13.10 o 
  -1  -7  10        1.14       -3.77      2.51 o 
   0  -7  10        4.36        4.05      3.25 o 
   1  -7  10        5.45        8.27      3.95 o 
  -4  -6  10       14.01       12.54      3.44 o 
  -3  -6  10        0.23        1.82      2.31 o 
  -2  -6  10       62.87       55.76      7.17 o 
  -1  -6  10        0.24        2.09      2.93 o 
   0  -6  10       16.56       28.50      5.38 o 
   1  -6  10       18.31       19.08      3.98 o 
   2  -6  10       34.99       32.89      4.84 o 
   3  -6  10        0.06        3.86      2.36 o 
  -5  -5  10       17.71       21.26      4.15 o 
  -4  -5  10       32.78       32.45      4.29 o 
  -3  -5  10      117.87      131.06      6.76 o 
  -2  -5  10       26.20       20.27      3.54 o 
  -1  -5  10        0.00       -2.93      2.18 o 
   0  -5  10        0.30       -0.91      2.51 o 
   1  -5  10        0.41        1.45      1.77 o 
   2  -5  10        0.61        1.73      3.33 o 
   3  -5  10       28.28       29.83      5.05 o 
   4  -5  10        0.48        4.94      3.44 o 
  -5  -4  10       29.62       32.60      4.63 o 
  -4  -4  10        2.67        5.72      2.60 o 
  -3  -4  10       27.74       32.66      5.21 o 
  -2  -4  10      198.61      171.07      7.11 o 
  -1  -4  10        0.04       -0.24      1.75 o 
   0  -4  10       90.02       81.76      4.99 o 
   1  -4  10        7.04        7.85      2.10 o 
   2  -4  10        5.38        4.88      3.68 o 
   3  -4  10       31.00       36.83      4.07 o 
   4  -4  10       33.37       40.13      6.65 o 
  -5  -3  10        6.41       10.91      3.03 o 
  -4  -3  10       19.64       23.57      3.93 o 
  -3  -3  10       28.29       32.19      3.94 o 
  -2  -3  10       29.58       25.70      4.03 o 
  -1  -3  10        0.42        1.55      1.85 o 
   0  -3  10        7.06        1.81      1.81 o 
   1  -3  10       45.11       43.90      2.92 o 
   2  -3  10       11.57       10.94      2.39 o 
   3  -3  10        0.49        2.21      1.81 o 
   4  -3  10        3.04        3.23      2.76 o 
   5  -3  10       21.94       14.58      4.49 o 
  -5  -2  10        1.30        0.53      2.10 o 
  -4  -2  10        3.27        2.98      2.23 o 
  -3  -2  10      206.92      202.34      7.80 o 
  -2  -2  10       28.05       28.12      3.73 o 
  -1  -2  10        2.06        2.70      2.80 o 
   0  -2  10        0.73        2.24      1.77 o 
   1  -2  10        5.74        3.81      1.84 o 
   2  -2  10       16.94       15.25      2.05 o 
   3  -2  10       98.41       95.65      4.03 o 
   4  -2  10       86.90       94.72      8.27 o 
   5  -2  10       52.27       46.10      6.86 o 
   6  -2  10        9.60        5.72      3.50 o 
  -5  -1  10       33.44       40.11     16.95 o 
  -4  -1  10       32.37       35.02      6.09 o 
  -3  -1  10        0.01       -0.90      1.65 o 
  -2  -1  10      152.41      153.06      6.43 o 
  -1  -1  10       22.23       25.06      3.18 o 
   0  -1  10        1.84        0.15      1.56 o 
   1  -1  10       20.44       23.81      1.79 o 
   2  -1  10        1.26        0.91      1.31 o 
   3  -1  10       54.20       57.19      5.08 o 
   4  -1  10      245.84      248.70      8.27 o 
   5  -1  10        7.09        5.53      3.57 o 
   6  -1  10       42.88       50.72      7.43 o 
  -5   0  10       52.86       58.14      5.34 o 
  -4   0  10      264.43      264.99      9.30 o 
  -3   0  10        9.76       10.28      2.57 o 
  -2   0  10      399.29      399.65     13.61 o 
  -1   0  10        2.22        3.71      1.95 o 
   0   0  10       16.17       16.83      2.60 o 
   1   0  10        0.95        1.17      1.34 o 
   2   0  10      275.26      279.41      5.10 o 
   3   0  10       14.14       15.16      2.75 o 
   4   0  10        5.93        4.39      1.66 o 
   5   0  10        0.28       -1.55      1.30 o 
   6   0  10       35.99       48.36      5.12 o 
  -5   1  10        6.26        9.16      2.85 o 
  -4   1  10        1.15       -1.41      1.66 o 
  -3   1  10       39.65       25.53      3.55 o 
  -2   1  10      149.09      145.28      6.21 o 
  -1   1  10      143.40      150.18      6.04 o 
   0   1  10        7.19        9.38      2.16 o 
   1   1  10       38.95       41.92      4.15 o 
   2   1  10        6.85        5.34      2.09 o 
   3   1  10      181.15      190.40      5.45 o 
   4   1  10        5.51        3.30      1.53 o 
   5   1  10       21.74       22.99      2.76 o 
   6   1  10       47.29       55.79      4.15 o 
   7   1  10       22.50       24.07      4.06 o 
  -5   2  10       77.01       73.15      6.05 o 
  -4   2  10        5.54        4.42      2.34 o 
  -3   2  10        3.13        5.04      2.22 o 
  -2   2  10       53.37       53.36      5.85 o 
  -1   2  10      362.68      370.86      9.35 o 
   0   2  10      114.62      117.39      5.30 o 
   1   2  10      488.33      512.38     12.50 o 
   2   2  10       43.97       39.49      3.59 o 
   3   2  10        4.30        6.00      2.17 o 
   4   2  10       33.00       32.63      3.73 o 
   5   2  10        0.21       -1.48      1.74 o 
   6   2  10       21.47       18.04      2.84 o 
   7   2  10       13.41       15.95      3.78 o 
  -4   3  10       56.81       55.71      5.21 o 
  -3   3  10        3.09        5.63      2.74 o 
  -2   3  10        3.27        2.31      1.75 o 
  -1   3  10       13.14       10.07      4.53 o 
   0   3  10      414.41      380.93      9.72 o 
   1   3  10        4.38        5.31      3.53 o 
   2   3  10        0.04        1.42      1.62 o 
   3   3  10        2.69        5.10      2.09 o 
   4   3  10      145.86      163.51      7.35 o 
   5   3  10        9.29        1.67      1.97 o 
   6   3  10        1.11       -0.67      1.91 o 
   7   3  10        3.84        2.65      2.46 o 
  -4   4  10        2.29       -0.21      2.89 o 
  -3   4  10       72.39       69.84      5.26 o 
  -2   4  10      246.93      220.57      7.82 o 
  -1   4  10       22.18       18.15      2.78 o 
   0   4  10      287.57      298.36      6.51 o 
   1   4  10       41.35       45.88      4.09 o 
   2   4  10        0.68       -0.47      1.66 o 
   3   4  10       25.88       23.01      3.30 o 
   4   4  10        0.40        0.41      1.74 o 
   5   4  10      120.98      106.84      8.70 o 
   6   4  10       11.81       10.87      2.92 o 
   7   4  10        0.07       -2.22      2.11 o 
  -3   5  10        7.59        4.79      3.50 o 
  -2   5  10        0.01        3.05      2.05 o 
  -1   5  10       43.87       38.86      4.43 o 
   0   5  10       32.28       38.17      4.40 o 
   1   5  10       84.62       81.79      4.90 o 
   2   5  10        1.10       -1.36      1.57 o 
   3   5  10       51.05       55.69      4.43 o 
   4   5  10       57.32       54.97      4.67 o 
   5   5  10        8.04        3.91      2.44 o 
   6   5  10        2.47        4.70      2.53 o 
   7   5  10        0.02        1.88      2.33 o 
  -3   6  10       84.44       85.42      8.71 o 
  -2   6  10        3.97        2.66      3.02 o 
  -1   6  10       20.96       30.37      3.51 o 
   0   6  10       11.64       17.30      2.97 o 
   1   6  10        1.49       -0.92      1.75 o 
   2   6  10       98.03       99.50      5.70 o 
   3   6  10       58.10       57.38      4.65 o 
   4   6  10       37.75       40.77      4.32 o 
   5   6  10        0.00       -1.46      1.87 o 
   6   6  10        2.53        1.76      2.03 o 
   7   6  10       18.05       18.20      4.49 o 
  -2   7  10       53.80       39.13      6.20 o 
   0   7  10        5.20        5.36      3.69 o 
   1   7  10        8.70        7.33      2.47 o 
   2   7  10        3.28        2.72      2.53 o 
   3   7  10        0.39       -2.62      2.42 o 
   4   7  10       76.11       70.87     15.27 o 
   5   7  10       13.16       12.20      3.10 o 
   6   7  10       75.50       69.00      5.94 o 
   0   8  10        2.50        1.81      3.50 o 
   1   8  10        0.64        3.90      4.01 o 
   2   8  10       67.26       58.49      4.89 o 
   3   8  10       52.63       63.10      5.17 o 
   4   8  10        4.18        8.57      2.73 o 
   5   8  10        0.98        1.44      2.53 o 
   6   8  10        0.26       -1.68      1.99 o 
   0   9  10        4.62        6.54      4.37 o 
   1   9  10        2.39        3.40      4.03 o 
   2   9  10        5.62        8.48      4.62 o 
   3   9  10       23.71       27.36      4.03 o 
   4   9  10       10.83       13.57      3.44 o 
   5   9  10        1.82        0.75      2.45 o 
  -1  -7  11        0.25        3.82      3.04 o 
   0  -7  11        3.72       -1.65      2.95 o 
  -3  -6  11        4.43        7.09      2.74 o 
  -2  -6  11        0.00        0.65      2.89 o 
  -1  -6  11       24.40       27.32      5.70 o 
   0  -6  11       14.28       16.58      4.64 o 
   1  -6  11       40.35       42.76      6.27 o 
   2  -6  11        1.49       -2.22      1.96 o 
  -4  -5  11        2.24       -0.29      2.03 o 
  -3  -5  11        0.01        1.05      2.93 o 
  -2  -5  11       31.64       30.75      4.87 o 
  -1  -5  11       62.30       65.36      5.28 o 
   0  -5  11       36.19       41.01      6.20 o 
   1  -5  11      102.05      103.01      8.44 o 
   2  -5  11        6.60        5.54      3.34 o 
   3  -5  11        0.01        0.89      2.18 o 
  -4  -4  11        1.48        2.09      2.45 o 
  -3  -4  11        2.42        0.92      1.97 o 
  -2  -4  11       21.95       14.26      6.01 o 
  -1  -4  11        1.15        3.75      2.21 o 
   0  -4  11        4.17        2.79      3.19 o 
   1  -4  11        0.39        3.63      2.64 o 
   2  -4  11       27.93       24.39      3.33 o 
   3  -4  11        0.00       -1.61      1.69 o 
   4  -4  11        0.33        0.86      3.40 o 
  -4  -3  11        3.62        6.40      2.77 o 
  -3  -3  11        1.07        3.14      2.22 o 
  -2  -3  11       13.79       17.13      3.09 o 
  -1  -3  11       16.85       16.34      2.95 o 
   0  -3  11      376.29      323.67      9.26 o 
   1  -3  11        0.20       -1.10      1.65 o 
   2  -3  11       28.18       28.20      3.26 o 
   3  -3  11        3.98        0.51      2.45 o 
   4  -3  11       40.40       44.66      6.62 o 
   5  -3  11       15.62       11.84      4.41 o 
  -5  -2  11        0.16        1.75      2.15 o 
  -4  -2  11       37.58       38.01      4.55 o 
  -3  -2  11       54.19       47.48      4.64 o 
  -2  -2  11       62.99       77.03      5.20 o 
  -1  -2  11       65.03       49.80      4.19 o 
   0  -2  11        4.14        3.55      3.48 o 
   1  -2  11       62.03       66.39      5.52 o 
   2  -2  11        4.61        1.40      1.35 o 
   3  -2  11      103.02      102.64      5.59 o 
   4  -2  11      104.77       98.39      8.54 o 
   5  -2  11       53.51       51.43      7.36 o 
  -5  -1  11        0.11        1.19      2.00 o 
  -4  -1  11        7.33        8.35      2.57 o 
  -3  -1  11        4.77        4.68      2.39 o 
  -2  -1  11      140.34      133.77      8.52 o 
  -1  -1  11      106.74       88.73      5.19 o 
   0  -1  11        0.81        1.42      2.72 o 
   1  -1  11       99.48       90.31      3.03 o 
   2  -1  11       59.75       65.09      2.85 o 
   3  -1  11       52.31       54.37      6.08 o 
   4  -1  11       18.28        7.28      3.35 o 
   5  -1  11        0.16        1.86      3.12 o 
   6  -1  11       41.68       48.55     10.15 o 
  -5   0  11       79.13       92.11      6.62 o 
  -4   0  11       16.58       15.44      3.22 o 
  -3   0  11       11.05        3.37      2.23 o 
  -2   0  11      317.74      303.61      9.26 o 
  -1   0  11       72.38       64.33      4.60 o 
   0   0  11      275.08      279.97      8.12 o 
   1   0  11       20.06       21.43      2.55 o 
   2   0  11      297.72      298.02     12.00 o 
   3   0  11      352.42      332.94      7.45 o 
   4   0  11       19.28       21.19      2.59 o 
   5   0  11        1.69        0.68      1.57 o 
   6   0  11       55.60       62.05      5.68 o 
  -4   1  11       34.98       42.55      6.09 o 
  -3   1  11       18.33       17.73      3.15 o 
  -2   1  11       45.47       45.35      4.21 o 
  -1   1  11       50.80       46.45      4.06 o 
   0   1  11      547.07      582.86     11.99 o 
   1   1  11       63.39       64.61      3.21 o 
   2   1  11      335.60      335.74      9.97 o 
   3   1  11      190.45      181.25      9.96 o 
   4   1  11        4.10        4.43      1.72 o 
   5   1  11        0.24       -0.58      1.53 o 
   6   1  11        8.49        6.43      2.34 o 
  -4   2  11        3.39        0.02      2.05 o 
  -3   2  11       50.09       46.80      4.67 o 
  -2   2  11       17.06       17.67      8.22 o 
  -1   2  11       16.98       19.05      2.97 o 
   0   2  11      462.12      445.30     10.24 o 
   1   2  11      359.83      354.86      9.06 o 
   2   2  11      368.22      350.17     13.82 o 
   3   2  11        0.56       -0.58      1.68 o 
   4   2  11       12.67       10.05      2.69 o 
   5   2  11       14.32       17.86      3.45 o 
   6   2  11       30.36       33.82      6.88 o 
   7   2  11       39.32       26.02      4.64 o 
  -4   3  11        1.47       -1.41      2.11 o 
  -3   3  11       57.35       60.32      7.00 o 
  -2   3  11       10.47        6.75      2.78 o 
  -1   3  11        2.00        1.25      1.69 o 
   0   3  11       12.84       13.74      3.08 o 
   1   3  11      787.37      782.18     14.44 o 
   2   3  11       54.89       50.78      4.12 o 
   3   3  11        2.89        1.17      2.01 o 
   4   3  11        2.39        2.39      2.18 o 
   5   3  11       11.12        7.03      2.68 o 
   6   3  11        2.47        1.84      2.32 o 
   7   3  11        0.24        1.02      2.34 o 
  -3   4  11        6.73        3.28      2.40 o 
  -2   4  11        0.04       -0.86      2.16 o 
  -1   4  11        0.88        2.55      2.69 o 
   0   4  11      586.61      606.95     12.30 o 
   1   4  11       33.65       49.81      4.18 o 
   2   4  11       41.93       44.82      4.10 o 
   3   4  11        2.66        0.56      1.74 o 
   4   4  11       57.81       56.65      9.80 o 
   5   4  11       61.29       58.17      5.11 o 
   6   4  11       78.05       64.55      6.28 o 
   7   4  11        4.74       13.56      4.16 o 
  -3   5  11       13.85       14.01      4.56 o 
  -2   5  11       11.37       12.56      3.29 o 
  -1   5  11       92.12       74.14     11.57 o 
   0   5  11      198.75      192.36     10.84 o 
   1   5  11       27.93       31.73      3.69 o 
   2   5  11       60.19       60.06      5.28 o 
   3   5  11       11.50       14.03      3.12 o 
   4   5  11        6.28        2.85      3.11 o 
   5   5  11      104.36       93.84      6.38 o 
   6   5  11       14.94       14.56      3.48 o 
   7   5  11        2.68        3.17      2.61 o 
  -2   6  11        3.04        4.60      3.19 o 
  -1   6  11      332.26      338.18      9.84 o 
   0   6  11        0.00        5.51      3.25 o 
   1   6  11        5.24        1.93      3.65 o 
   2   6  11        4.62        1.30      1.90 o 
   3   6  11       76.58       73.17      5.76 o 
   4   6  11       50.17       50.24      4.85 o 
   5   6  11        0.10        3.94      2.29 o 
   6   6  11        0.97        0.86      2.37 o 
   0   7  11        0.00        1.03      2.13 o 
   1   7  11        3.66        2.25      2.13 o 
   2   7  11        0.59       -0.58      2.63 o 
   3   7  11        3.81        1.41      2.11 o 
   4   7  11      107.17       96.85      6.33 o 
   5   7  11        5.77        5.47      2.96 o 
   6   7  11       19.79       24.63      4.07 o 
   0   8  11        0.90        0.36      3.44 o 
   1   8  11       39.07       36.98      6.65 o 
   2   8  11       64.14       59.14      6.74 o 
   3   8  11        7.85       11.81      3.17 o 
   4   8  11        3.74        7.01      2.77 o 
   5   8  11       13.71       15.41      6.85 o 
   2   9  11        1.74        1.60      4.07 o 
   3   9  11       13.57       16.54      3.49 o 
   4   9  11        0.55        0.12      2.26 o 
  -1  -6  12        5.94        6.39      3.71 o 
   0  -6  12        0.01       10.21      4.09 o 
  -3  -5  12       83.02       95.78      6.66 o 
  -2  -5  12        7.55        7.70      2.91 o 
  -1  -5  12        5.96        4.32      3.33 o 
   0  -5  12       12.31       18.12      4.77 o 
   1  -5  12        2.13        6.48      3.44 o 
   2  -5  12        0.20        1.92      2.70 o 
  -3  -4  12        4.73        1.75      2.34 o 
  -2  -4  12       23.51       21.80      3.72 o 
  -1  -4  12       11.92       11.43      2.94 o 
   0  -4  12       64.76       69.54     10.54 o 
   1  -4  12        1.30        1.69      2.66 o 
   2  -4  12        0.21       -1.17      1.77 o 
   3  -4  12        0.98        2.91      3.08 o 
  -4  -3  12        4.69        9.60      2.83 o 
  -3  -3  12        9.65        9.53      4.37 o 
  -2  -3  12       19.57       23.59      3.67 o 
  -1  -3  12       16.29       12.10      2.94 o 
   0  -3  12       27.48       19.99      3.90 o 
   1  -3  12       21.13       17.45      3.04 o 
   2  -3  12       16.34       16.86      2.92 o 
   3  -3  12        7.95        8.38      3.82 o 
   4  -3  12        6.38        4.66      3.50 o 
  -4  -2  12        7.03       10.68      3.07 o 
  -3  -2  12       34.98       32.06      4.22 o 
  -2  -2  12        1.17        2.72      3.20 o 
  -1  -2  12       26.44       22.45      8.50 o 
   0  -2  12       75.17       61.00      4.63 o 
   1  -2  12       19.86       21.29      4.66 o 
   2  -2  12       61.95       58.61      8.06 o 
   3  -2  12       17.72       27.62      5.13 o 
   4  -2  12        1.71        3.73      3.35 o 
   5  -2  12        0.13        2.89      3.44 o 
  -4  -1  12       12.26       14.71      3.37 o 
  -3  -1  12        6.12       11.63      2.96 o 
  -2  -1  12        6.37        5.52      2.47 o 
  -1  -1  12        1.39        0.91      1.81 o 
   0  -1  12       10.48       11.36      2.54 o 
   1  -1  12        0.00        0.99      1.65 o 
   2  -1  12        9.25        4.88      1.61 o 
   3  -1  12       39.00       42.03      3.32 o 
   4  -1  12       31.95       27.74      3.23 o 
   5  -1  12        3.73        7.02      2.58 o 
  -4   0  12        1.69       -0.09      1.99 o 
  -3   0  12        2.57        3.63      2.36 o 
  -2   0  12       68.23       64.24      5.01 o 
  -1   0  12       26.02       28.53      6.14 o 
   0   0  12        4.43        7.62      2.26 o 
   1   0  12       24.45       21.05      2.99 o 
   2   0  12       78.15       91.30      6.30 o 
   3   0  12       20.61       20.14      2.51 o 
   4   0  12       12.27        9.30      2.84 o 
   5   0  12       10.02        9.00      3.98 o 
   6   0  12        3.99        3.93      2.50 o 
  -4   1  12       10.81       17.61      6.40 o 
  -3   1  12       14.50       19.67      3.55 o 
  -2   1  12        2.51        0.34      2.28 o 
  -1   1  12       24.16       26.63      9.03 o 
   0   1  12      268.23      286.29      8.98 o 
   1   1  12       73.75       65.59      7.19 o 
   2   1  12       80.37       85.79      5.73 o 
   3   1  12       82.31       81.56      6.79 o 
   4   1  12       26.06       30.74      3.21 o 
   5   1  12        0.38        0.93      1.68 o 
   6   1  12       11.92       11.93      3.55 o 
  -4   2  12       10.03        3.94      4.64 o 
  -3   2  12       82.10       99.94      9.39 o 
  -2   2  12       10.22       10.33      2.73 o 
  -1   2  12       20.68       20.14      3.15 o 
   0   2  12       71.68       69.13      4.59 o 
   1   2  12      355.63      346.70     14.85 o 
   2   2  12      166.45      165.83      6.76 o 
   3   2  12       10.07       12.05      3.76 o 
   4   2  12       30.62       31.97      4.05 o 
   5   2  12       30.53       31.75      4.31 o 
   6   2  12        1.20        2.79      2.70 o 
  -3   3  12        1.12        1.82      2.28 o 
  -2   3  12       35.08       31.64      8.42 o 
  -1   3  12        6.77        8.87      2.48 o 
   0   3  12      123.21      117.66      8.86 o 
   1   3  12      291.42      317.42     14.28 o 
   2   3  12      309.90      320.67     14.38 o 
   3   3  12       17.37       17.22      3.42 o 
   4   3  12       27.24       31.81      5.44 o 
   5   3  12       16.73       13.90      3.33 o 
   6   3  12        6.11        7.60      3.11 o 
  -3   4  12       14.60       21.24      3.86 o 
  -2   4  12        0.36       -1.38      1.79 o 
  -1   4  12        0.57       -1.14      1.82 o 
   0   4  12       65.44       72.74      7.76 o 
   1   4  12        6.81        4.55      2.48 o 
   2   4  12       56.54       69.98      9.81 o 
   3   4  12       67.64       74.30      5.24 o 
   4   4  12      130.69      124.73      6.78 o 
   5   4  12       21.71       27.96      8.41 o 
   6   4  12       17.18       21.00      4.08 o 
  -2   5  12        0.14        0.31      1.94 o 
  -1   5  12       13.65       11.52      3.12 o 
   0   5  12       90.70       71.52      7.66 o 
   1   5  12        0.49       -1.61      1.94 o 
   2   5  12        0.26        0.03      1.99 o 
   3   5  12      126.75      137.82      6.90 o 
   4   5  12       86.11       78.10      8.92 o 
   5   5  12        0.42        2.65      2.72 o 
   6   5  12        3.80        0.91      2.67 o 
  -1   6  12        0.02        1.75      2.95 o 
   0   6  12        0.11        2.89      3.14 o 
   1   6  12       13.75       19.09      4.35 o 
   2   6  12        4.71        4.64      2.30 o 
   3   6  12       54.16       52.53      4.93 o 
   4   6  12       10.54        8.86      2.91 o 
   5   6  12        2.47        2.84      2.28 o 
   6   6  12        5.47        2.23      2.95 o 
   0   7  12       16.33       19.43      4.77 o 
   1   7  12       18.95       10.87      2.95 o 
   2   7  12       20.62       22.33      3.81 o 
   3   7  12       49.23       36.76      9.94 o 
   4   7  12       15.78       12.49      5.11 o 
   5   7  12        5.18        4.74      2.76 o 
   1   8  12        2.00        5.61      4.20 o 
   2   8  12        2.33        0.37      2.21 o 
   3   8  12       27.49       23.12      5.27 o 
   4   8  12        0.34        0.13      2.59 o 
  -1  -5  13       10.49       14.51      4.41 o 
   0  -5  13        0.37       -1.88      2.91 o 
   1  -5  13       21.04       17.81      5.06 o 
  -2  -4  13       31.72       30.96      9.25 o 
  -1  -4  13        0.27        4.52      2.38 o 
   0  -4  13        0.28       -1.65      2.36 o 
   1  -4  13        2.68        0.99      2.70 o 
  -3  -3  13        0.07       -1.00      2.22 o 
  -2  -3  13       12.35       10.79      3.52 o 
  -1  -3  13       68.75       60.42      5.20 o 
   0  -3  13       14.35       17.42      4.63 o 
   1  -3  13       77.66       61.62      5.42 o 
   3  -3  13        0.83        4.30      3.38 o 
  -3  -2  13        5.88        2.04      2.39 o 
  -2  -2  13        1.41        7.49      2.68 o 
  -1  -2  13       23.67       24.49      6.98 o 
   0  -2  13       33.79       27.34      3.67 o 
   1  -2  13        3.24       -2.32      1.72 o 
   2  -2  13        7.83        5.25      3.88 o 
   3  -2  13      177.36      231.84      8.34 o 
   4  -2  13        0.97        4.24      3.31 o 
  -3  -1  13        0.02        1.38      2.30 o 
  -2  -1  13       17.54       10.84      2.90 o 
  -1  -1  13       30.97       23.84      5.54 o 
   0  -1  13       93.22       87.43      5.43 o 
   1  -1  13       22.46       15.67      4.66 o 
   2  -1  13      114.47      116.14      9.28 o 
   3  -1  13       21.31       19.19      2.61 o 
   4  -1  13        3.43        0.99      2.14 o 
   5  -1  13        4.60        3.97      2.71 o 
  -3   0  13        1.58        2.00      2.36 o 
  -2   0  13       21.42       19.67      3.52 o 
  -1   0  13       82.42       77.58      5.42 o 
   0   0  13       15.01       13.69      2.80 o 
   1   0  13        1.33        1.10      3.44 o 
   2   0  13      417.68      400.67     16.50 o 
   3   0  13       75.08       78.31      4.28 o 
   4   0  13       15.12       12.72      2.49 o 
   5   0  13        3.20        4.31      2.14 o 
  -3   1  13        1.85        0.81      2.26 o 
  -2   1  13        1.18        3.04      2.30 o 
  -1   1  13       54.90       45.44      5.07 o 
   0   1  13      126.51      138.38      6.31 o 
   1   1  13       61.84       57.61      7.26 o 
   2   1  13      162.62      156.69      9.00 o 
   3   1  13      119.65      132.27      6.61 o 
   4   1  13       15.58       17.48      5.78 o 
   5   1  13        2.02        2.94      2.55 o 
  -3   2  13       66.88       94.33      6.91 o 
  -2   2  13       74.79       71.52      5.56 o 
  -1   2  13        0.07       -0.19      1.73 o 
   0   2  13        0.11       -0.06      2.66 o 
   1   2  13      120.84      123.94     10.08 o 
   2   2  13       50.86       36.18      6.35 o 
   3   2  13       10.04        5.63      2.54 o 
   4   2  13        0.02       -0.52      1.99 o 
   5   2  13       16.00       11.96      3.26 o 
   6   2  13        0.55        2.39      2.78 o 
  -2   3  13       17.46       22.90      3.80 o 
  -1   3  13        4.78       12.24      4.05 o 
   0   3  13       70.56       80.34      8.27 o 
   1   3  13       81.12       83.77      8.52 o 
   2   3  13      810.39      808.72     16.11 o 
   3   3  13        0.14        1.44      2.21 o 
   4   3  13        0.36       -2.49      2.51 o 
   5   3  13        6.82        7.45      2.90 o 
   6   3  13       12.77       15.11      3.86 o 
  -2   4  13        6.35       10.56      3.16 o 
  -1   4  13       18.47       18.90      5.25 o 
   0   4  13       11.52       11.50      4.24 o 
   1   4  13      279.31      254.74     13.59 o 
   2   4  13       26.23       38.95      4.37 o 
   3   4  13       33.59       32.52      4.24 o 
   4   4  13        0.18       -0.52      2.11 o 
   5   4  13        0.31        0.69      2.36 o 
   6   4  13       21.90       15.81      4.01 o 
  -1   5  13       18.38       25.55      5.65 o 
   0   5  13       76.50       73.63      8.27 o 
   1   5  13      195.79      218.71     12.57 o 
   2   5  13        0.00       -0.21      2.14 o 
   3   5  13       50.49       55.88      5.19 o 
   4   5  13       25.30       30.56      4.33 o 
   5   5  13       15.45       10.07      3.45 o 
  -1   6  13       32.12       36.58      6.56 o 
   0   6  13       99.20       95.40      9.22 o 
   1   6  13       13.25       10.93      4.01 o 
   2   6  13        1.07       -0.14      2.03 o 
   3   6  13       37.46       26.61      4.16 o 
   4   6  13       33.99       42.17      4.99 o 
   5   6  13       79.09       59.11      9.38 o 
   1   7  13       14.41        9.92      3.82 o 
   2   7  13       13.37        9.46      3.11 o 
   3   7  13        0.38        0.65      2.47 o 
   4   7  13       14.58       12.22      6.05 o 
   0  -4  14        5.73       -0.19      2.91 o 
  -1  -3  14        0.00        0.24      2.32 o 
   0  -3  14        1.69        3.30      2.39 o 
   1  -3  14       13.42       13.54      4.79 o 
  -2  -2  14       40.03       45.34      5.11 o 
  -1  -2  14        2.02        2.06      2.37 o 
   0  -2  14       56.01       60.59      9.16 o 
   1  -2  14        4.11        3.57      3.90 o 
   2  -2  14       44.94       40.25      6.71 o 
  -2  -1  14       15.19        7.51      2.87 o 
  -1  -1  14        0.06        0.10      1.94 o 
   0  -1  14       15.54        9.94      4.76 o 
   1  -1  14       10.68        9.94      4.54 o 
   2  -1  14       14.97       30.10      6.14 o 
   3  -1  14       71.24       60.60      7.50 o 
   4  -1  14        7.57        9.01      3.81 o 
  -2   0  14       10.98        7.22      2.90 o 
  -1   0  14       38.47       26.89      8.99 o 
   0   0  14        2.37        4.77      4.32 o 
   1   0  14        1.43        4.11      3.63 o 
   2   0  14       35.66       31.52      6.43 o 
   3   0  14        2.81        4.31      2.52 o 
   4   0  14       14.90       18.22      2.93 o 
  -2   1  14        2.96        0.72      2.09 o 
  -1   1  14       13.47        7.28      7.24 o 
   0   1  14       14.22       16.08      5.23 o 
   1   1  14       12.35       14.47      5.02 o 
   2   1  14       12.80       12.09      5.04 o 
   3   1  14        0.00        4.30      2.49 o 
   4   1  14        8.49        7.04      2.96 o 
   5   1  14       24.88       29.71      7.66 o 
  -2   2  14       54.76       58.93      6.04 o 
  -1   2  14        2.62        4.68      2.35 o 
   0   2  14        1.40        3.04      3.23 o 
   1   2  14       18.05       10.17      4.49 o 
   2   2  14       61.81       79.26      8.86 o 
   3   2  14        1.14        0.95      2.29 o 
   4   2  14       53.22       59.13      5.53 o 
   5   2  14       42.42       44.05      5.14 o 
  -2   3  14        6.68       13.20      3.29 o 
  -1   3  14        1.97        0.89      3.63 o 
   0   3  14       17.39       19.43      5.19 o 
   1   3  14        1.27       -0.27      2.70 o 
   2   3  14       45.96       37.43      6.75 o 
   3   3  14        0.01       -1.03      2.16 o 
   4   3  14        9.53       10.07      5.94 o 
   5   3  14       21.64       11.96      3.52 o 
  -1   4  14        5.65        2.30      3.88 o 
   0   4  14        1.16       -2.81      2.55 o 
   1   4  14        1.59        6.16      3.99 o 
   2   4  14       26.37       28.65      5.99 o 
   3   4  14        0.43       -1.57      2.27 o 
   4   4  14      121.64      127.90     19.51 o 
   5   4  14        2.25        2.54      2.86 o 
   0   5  14       10.14        7.91      4.32 o 
   1   5  14        6.81       13.08      4.62 o 
   2   5  14        1.94        1.56      3.19 o 
   3   5  14       72.55       78.33      6.13 o 
   4   5  14      164.66      145.65      8.33 o 
   5   5  14        1.00        0.33      2.65 o 
   1   6  14        1.44        5.86      3.86 o 
   2   6  14        2.29       -3.52      2.51 o 
   3   6  14        0.09        1.13      2.35 o 
   4   6  14       48.27       49.24      5.49 o 
   0  -2  15        0.27       -3.88      3.57 o 
   1  -2  15        0.49        9.03      4.70 o 
  -1  -1  15        0.30        1.47      2.43 o 
   0  -1  15        0.00        7.15      4.81 o 
   1  -1  15       26.05       28.21      6.60 o 
   2  -1  15        9.39       13.04      5.44 o 
  -1   0  15        0.75        3.48      2.38 o 
   0   0  15       38.56       38.21      7.24 o 
   1   0  15        1.52        0.63      3.69 o 
   2   0  15        1.64       -1.69      3.61 o 
   3   0  15       13.91       23.48      6.03 o 
  -1   1  15        9.75        8.38      5.02 o 
   0   1  15       27.00       22.64      6.29 o 
   1   1  15        5.10       -0.61      3.54 o 
   2   1  15       48.52       44.98      7.55 o 
   3   1  15        1.51        4.20      4.05 o 
   4   1  15        1.62        0.11      2.67 o 
  -1   2  15       29.45       35.42      7.19 o 
   0   2  15       30.99       33.37      6.81 o 
   1   2  15        0.29        1.20      4.07 o 
   2   2  15        2.12        2.47      3.84 o 
   3   2  15        1.06        1.20      3.67 o 
   4   2  15       16.22       14.17      4.63 o 
   0   3  15        2.51        2.95      3.73 o 
   1   3  15        2.34        3.19      3.59 o 
   2   3  15        0.53       -4.49      3.00 o 
   3   3  15        0.00        1.20      3.61 o 
   4   3  15       20.71       22.95      7.39 o 
   0   4  15        1.75        9.22      4.05 o 
   1   4  15       25.94       20.86      5.55 o 
   2   4  15        3.27        1.60      3.12 o 
   3   4  15       11.59       14.10      3.59 o 
   4   4  15       31.03       31.29      4.87 o 
   1   5  15        7.41        6.22      4.13 o 
   2   5  15       15.25       17.76      5.36 o 
   3   5  15        0.53       -1.67      3.02 o 
                                                 
